# Supplementary material for: Oral and Gut Microbial Carbohydrate-Active Enzymes Landscape in Health and Disease
Source: Front Microbiol. 2021 Dec 10;12:653448. doi: 10.3389/fmicb.2021.653448 (PMC8702856; doi:10.3389/fmicb.2021.653448)
Supplement: Supplementary Table 2 — CAZyme family gene copies per genome of the 310 strains used in this study together with their taxonomic ranks, the genome size (Sheet 1). Sheet 2 contains the CAZyme family abundances aggregated per metagenome and metagenome metadata. [file Table_2.XLSX]

## Sheet: CAZyme family_gene copies
Tax_ID	Phylum	Genus	Species	Strain	genome_size	AA10	AA3	CBM0	CBM1	CBM12	CBM13	CBM2	CBM20	CBM25	CBM26	CBM27	CBM32	CBM34	CBM35	CBM4	CBM40	CBM41	CBM42	CBM47	CBM48	CBM5	CBM50	CBM51	CBM6	CBM62	CBM66	CBM67	CBM72	CBM9	CE0	CE1	CE11	CE12	CE14	CE15	CE2	CE3	CE4	CE6	CE7	CE8	CE9	GH0	GH1
190304	Fusobacteria	Fusobacterium	Fusobacterium nucleatum	Fusobacterium nucleatum subsp. nucleatum ATCC 25586	2174500	0	0	0	0	0	0	0	0	0	0	0	0	0	0	0	0	0	0	0	0	0	0	0	0	0	0	0	0	0	0	0	1	0	0	0	0	0	3	0	0	0	1	0	0
203275	Bacteroidetes	Tannerella	Tannerella forsythia	Tannerella forsythia 92A2	3405521	0	0	0	0	0	0	0	0	0	0	0	0	1	0	0	0	0	0	0	0	0	1	0	0	2	0	0	0	0	1	0	1	0	0	0	0	0	1	0	0	0	0	1	0
210007	Firmicutes	Streptococcus	Streptococcus mutans	Streptococcus mutans UA159	2032925	0	0	0	0	0	0	0	0	0	0	0	0	0	0	0	0	0	0	0	0	0	0	0	0	0	0	0	0	0	0	0	0	0	0	0	0	0	2	0	0	0	1	0	4
213810	Firmicutes	Ruminococcus	Ruminococcus sp. 18P13 _UNID_	Ruminococcus champanellensis 18P13 = JCM 17042	2573208	0	0	0	0	0	0	0	0	0	0	0	0	0	1	0	0	0	0	0	0	0	0	0	1	0	0	0	0	0	0	4	0	3	0	0	4	0	1	0	0	1	0	0	1
226185	Firmicutes	Enterococcus	Enterococcus faecalis	Enterococcus faecalis V583	3218031	1	0	0	0	0	0	0	0	0	0	0	0	0	0	0	0	0	0	0	0	0	0	0	0	0	0	0	0	0	0	0	0	0	0	0	0	0	2	0	1	0	2	0	7
226186	Bacteroidetes	Bacteroides	Bacteroides thetaiotaomicron	Bacteroides thetaiotaomicron VPI-5482	6260361	0	0	0	0	0	0	0	0	0	0	0	1	0	0	0	0	0	0	0	0	0	1	0	0	2	0	0	0	0	5	1	1	3	0	0	1	0	1	1	1	6	3	0	0
243275	Spirochaetes	Treponema	Treponema denticola	Treponema denticola ATCC 35405	2843201	0	0	0	0	0	0	0	0	0	0	0	0	0	0	0	0	0	0	0	0	0	0	0	0	0	0	0	0	0	0	0	0	0	0	0	0	0	0	0	0	0	0	1	0
245014	Firmicutes	undef	butyrate-producing bacterium SS3/4 _UNID_	butyrate-producing bacterium SS3/4	3601020	0	0	0	0	0	0	0	0	0	0	0	0	0	0	0	0	0	0	0	0	0	0	0	0	0	0	0	0	0	0	0	0	0	0	0	0	0	1	0	0	0	1	1	0
246201	Firmicutes	Streptococcus	Streptococcus mitis	Streptococcus mitis NCTC 12261	1831081	0	0	0	0	0	0	0	0	0	0	0	0	0	0	0	0	0	0	0	0	0	1	0	0	0	0	0	0	0	0	0	0	0	0	0	0	0	1	0	1	0	1	0	3
264731	Bacteroidetes	Prevotella	Prevotella ruminicola	Prevotella ruminicola 23	3619559	0	0	0	0	0	0	0	0	0	0	0	0	0	0	0	0	0	0	0	0	0	1	0	0	0	0	0	0	0	1	6	1	4	0	1	1	0	1	0	2	2	0	0	0
272563	Firmicutes	undef	Clostridium difficile	Clostridioides difficile 630	4290252	0	0	0	0	0	0	0	0	0	0	0	0	0	0	0	0	0	0	0	0	0	0	0	0	0	0	0	0	0	0	0	0	0	0	0	0	0	10	1	0	0	2	2	9
289376	Nitrospirae	Thermodesulfovibrio	Thermodesulfovibrio yellowstonii	Thermodesulfovibrio yellowstonii DSM 11347	2003803	0	0	0	0	0	0	0	0	0	0	0	0	0	0	0	0	0	0	0	0	0	0	0	0	0	0	0	0	0	0	0	1	0	0	0	0	0	0	0	0	0	1	0	1
324831	Firmicutes	Lactobacillus	Lactobacillus gasseri	Lactobacillus gasseri ATCC 33323 = JCM 1131	1894360	0	0	0	0	0	0	0	0	0	0	0	0	0	0	0	0	0	0	0	0	0	0	0	0	0	0	0	0	0	0	0	0	0	0	0	0	0	0	0	0	0	1	0	7
326426	Actinobacteria	Bifidobacterium	Bifidobacterium breve	Bifidobacterium breve UCC2003	2422684	0	0	0	0	0	0	0	0	0	0	0	0	0	0	0	0	0	0	0	0	1	0	0	0	0	0	0	0	0	0	0	0	0	0	0	0	0	0	0	0	0	2	2	2
339860	Euryarchaeota	Methanosphaera	Methanosphaera stadtmanae	Methanosphaera stadtmanae DSM 3091	1767403	0	0	0	0	0	0	0	0	0	0	0	0	0	0	0	0	0	0	0	0	0	0	0	0	0	0	0	0	0	0	0	0	0	0	0	0	0	0	0	0	0	0	0	0
349519	Firmicutes	Leuconostoc	Leuconostoc citreum	Leuconostoc citreum KM20	1796284	0	0	0	0	0	0	0	0	0	0	0	0	0	0	0	0	0	0	0	0	0	0	0	0	0	0	0	0	0	0	0	0	0	0	0	0	0	1	0	0	0	1	0	3
349741	Verrucomicrobia	Akkermansia	Akkermansia muciniphila	Akkermansia muciniphila ATCC BAA-835	2664102	0	0	0	0	0	0	0	0	0	0	0	0	0	0	0	0	0	0	0	0	0	0	1	0	0	0	0	0	0	0	0	1	0	0	0	0	0	1	0	0	0	1	3	0
357809	Firmicutes	Clostridium	Clostridium phytofermentans	Lachnoclostridium phytofermentans ISDg	4847594	0	0	0	0	0	0	1	0	0	0	0	1	0	0	0	0	0	0	0	0	0	2	0	0	0	0	0	0	0	0	0	0	2	0	0	2	0	4	0	0	1	1	1	1
360104	Proteobacteria	Campylobacter	Campylobacter concisus	Campylobacter concisus 13826	2052007	0	0	0	0	0	0	0	0	0	0	0	0	0	0	0	0	0	0	0	0	0	1	0	0	0	0	0	0	0	0	0	1	0	0	0	0	0	0	0	0	0	0	0	0
360107	Proteobacteria	Campylobacter	Campylobacter hominis	Campylobacter hominis ATCC BAA-381	1711273	0	0	0	0	0	0	0	0	0	0	0	0	0	0	0	0	0	0	0	0	0	0	0	0	0	0	0	0	0	0	0	1	0	0	0	0	0	1	0	0	0	0	0	0
365659	Firmicutes	Streptococcus	Streptococcus mitis	Streptococcus mitis B6	2146611	0	0	0	0	0	0	0	0	0	0	0	0	0	0	0	0	0	0	0	0	0	1	0	0	0	0	0	0	0	0	0	0	0	0	0	0	0	1	0	1	0	1	0	2
367928	Actinobacteria	Bifidobacterium	Bifidobacterium adolescentis	Bifidobacterium adolescentis ATCC 15703	2089645	0	0	0	0	0	0	0	1	0	0	0	0	0	0	0	0	0	0	0	0	0	0	0	0	0	0	0	0	0	0	0	0	0	0	0	0	0	0	0	0	0	1	1	1
388919	Firmicutes	Streptococcus	Streptococcus sanguinis	Streptococcus sanguinis SK36	2388435	0	0	0	0	0	0	0	0	0	0	0	0	0	0	0	0	0	0	0	0	0	1	0	0	0	0	0	0	0	0	0	0	0	0	0	0	0	2	0	1	0	1	0	4
391904	Actinobacteria	Bifidobacterium	Bifidobacterium longum	Bifidobacterium longum subsp. infantis ATCC 15697 = JCM 1222 = DSM 20088	2832748	0	0	0	0	0	0	0	0	0	0	0	0	0	0	0	0	0	0	0	0	0	0	0	0	0	0	0	0	0	0	0	0	0	0	0	1	0	0	0	0	0	1	1	1
393480	Fusobacteria	Fusobacterium	Fusobacterium nucleatum	Fusobacterium nucleatum subsp. polymorphum ATCC 10953	2429698	0	0	0	0	0	0	0	0	0	0	0	0	0	0	0	0	0	0	0	0	0	0	0	0	0	0	0	0	0	0	0	1	0	0	0	0	0	3	0	0	0	1	0	0
401473	Actinobacteria	Bifidobacterium	Bifidobacterium dentium	Bifidobacterium dentium Bd1	2636367	0	0	0	0	0	0	0	0	0	0	0	0	0	0	0	0	0	0	0	0	0	0	0	0	0	0	0	0	0	0	0	0	0	0	0	1	0	1	0	0	0	1	2	2
411459	Firmicutes	Blautia	Ruminococcus obeum	Blautia obeum ATCC 29174	3624708	0	0	0	0	0	0	0	0	0	0	0	0	0	0	0	0	0	0	0	0	0	0	0	0	0	0	0	0	0	0	0	0	0	0	0	0	0	2	0	0	0	1	1	1
411460	Firmicutes	Blautia	Ruminococcus torques	Ruminococcus torques ATCC 27756	2739406	0	0	0	0	0	0	0	0	0	0	0	0	0	0	0	1	0	0	0	0	0	0	0	0	0	0	0	0	0	0	0	0	0	0	0	0	0	0	0	0	0	1	1	5
411461	Firmicutes	Dorea	Dorea formicigenerans	Dorea formicigenerans ATCC 27755	3186031	0	0	0	0	0	0	0	0	0	0	0	0	0	0	0	0	0	0	0	0	0	0	0	0	0	0	0	0	0	0	0	0	0	0	0	0	0	2	0	0	0	1	2	0
411462	Firmicutes	Dorea	Dorea longicatena	Dorea longicatena DSM 13814	2913833	0	0	0	0	0	0	0	0	0	0	0	0	0	0	0	0	0	1	0	0	0	0	0	0	0	0	0	0	0	0	0	0	0	0	0	0	0	1	0	0	0	1	1	2
411463	Firmicutes	Eubacterium	Eubacterium ventriosum	Eubacterium ventriosum ATCC 27560	2869695	0	0	0	0	0	0	0	0	0	0	0	0	0	0	0	0	0	0	0	0	0	0	0	0	0	0	0	0	0	0	0	0	0	0	0	0	0	0	0	0	0	1	1	1
411464	Proteobacteria	Desulfovibrio	Desulfovibrio piger	Desulfovibrio piger ATCC 29098	2826240	0	0	0	0	0	0	0	0	0	0	0	0	0	0	0	0	0	0	0	0	0	0	0	0	0	0	0	0	0	0	0	0	0	0	0	0	0	0	0	0	0	0	0	0
411465	Firmicutes	undef	Parvimonas micra	Parvimonas micra ATCC 33270	1703772	0	0	0	0	0	0	0	0	0	0	0	0	0	0	0	0	0	0	0	0	0	0	0	0	0	0	0	0	0	0	0	0	0	0	0	0	0	1	0	0	0	0	0	0
411466	Actinobacteria	Actinomyces	Actinomyces odontolyticus	Actinomyces odontolyticus ATCC 17982	2393758	0	0	0	0	0	0	0	0	0	0	0	0	0	0	0	0	0	0	0	0	1	0	0	0	0	0	0	0	0	0	0	0	0	1	0	0	0	0	0	0	0	1	1	0
411467	Firmicutes	Pseudoflavonifractor	Pseudoflavonifractor capillosus	Pseudoflavonifractor capillosus ATCC 29799	4241076	0	0	0	0	0	0	0	0	0	0	0	0	0	0	0	0	0	0	0	0	0	1	0	0	0	0	0	0	0	0	0	0	0	0	0	0	0	0	0	0	0	1	0	0
411468	Firmicutes	Clostridium	Clostridium scindens	[Clostridium] scindens ATCC 35704	3619905	0	0	0	0	0	0	0	0	0	0	0	0	0	0	0	0	0	0	0	0	0	0	0	0	0	0	1	0	0	0	0	0	0	0	0	0	0	5	0	0	0	1	2	0
411469	Firmicutes	Eubacterium	Eubacterium hallii	[Eubacterium] hallii DSM 3353	3290996	0	0	0	0	0	0	0	0	0	0	0	0	0	0	0	0	0	0	0	0	0	0	0	0	0	0	0	0	0	0	0	0	0	0	0	0	0	2	0	0	0	1	0	0
411470	Firmicutes	Blautia	Ruminococcus gnavus	Ruminococcus gnavus ATCC 29149	3501911	0	0	0	0	0	0	0	0	0	0	0	0	0	0	0	0	0	0	0	1	0	0	0	0	0	0	0	0	0	0	0	0	1	0	0	0	0	0	0	0	0	1	1	3
411471	Firmicutes	Subdoligranulum	Subdoligranulum variabile	Subdoligranulum variabile DSM 15176	3237471	0	0	0	0	0	0	0	0	0	0	0	0	0	0	0	0	0	0	0	0	0	0	0	0	0	0	0	0	0	0	0	0	0	0	0	0	0	0	0	0	0	2	0	6
411474	Firmicutes	Coprococcus	Coprococcus eutactus	Coprococcus eutactus ATCC 27759	3102087	0	0	0	0	0	0	0	0	0	0	0	0	0	0	0	0	0	0	0	0	0	0	0	0	0	0	0	0	0	0	0	0	0	0	0	1	0	0	0	0	0	0	1	2
411477	Bacteroidetes	Parabacteroides	Parabacteroides merdae	Parabacteroides merdae ATCC 43184	4431877	0	0	0	0	0	1	0	0	0	0	0	0	0	0	0	0	0	0	0	0	0	0	2	0	0	0	0	0	0	0	0	1	0	0	2	0	0	1	0	1	0	2	3	0
411483	Firmicutes	Faecalibacterium	Faecalibacterium prausnitzii	Faecalibacterium prausnitzii A2-165	3080849	0	0	0	0	0	0	0	0	0	0	0	0	0	0	0	0	0	0	0	0	0	0	0	0	0	0	0	0	0	0	0	0	0	0	1	0	0	0	0	0	1	1	0	2
411489	Firmicutes	Clostridium	Clostridium sp. L2-50 _UNID_	Clostridium sp. L2-50	2954116	0	0	0	0	0	0	0	0	0	0	0	0	0	0	0	0	0	0	0	0	0	0	0	0	0	0	0	0	0	0	0	0	0	0	0	0	0	0	0	0	0	0	1	0
411490	Firmicutes	Anaerostipes	Anaerostipes caccae	Anaerostipes caccae DSM 14662	3605636	0	0	0	0	0	0	0	0	0	0	0	0	0	0	0	0	0	0	0	0	0	0	0	0	0	0	0	0	0	0	0	0	0	0	0	0	0	5	1	0	0	1	1	2
411901	Bacteroidetes	Bacteroides	Bacteroides caccae	Bacteroides caccae ATCC 43185	4564814	0	0	0	0	0	0	0	0	0	0	0	0	0	0	0	0	0	0	0	0	0	1	1	0	1	0	0	0	0	1	0	1	0	0	0	0	0	1	0	0	3	2	1	0
411902	Firmicutes	Clostridium	Clostridium bolteae	[Clostridium] bolteae ATCC BAA-613	6556988	0	0	0	0	0	0	0	0	0	0	0	0	0	0	0	0	0	0	0	0	0	0	0	0	0	0	0	0	0	0	0	0	0	0	0	0	0	4	0	0	1	1	1	4
411903	Actinobacteria	Collinsella	Collinsella aerofaciens	Collinsella aerofaciens ATCC 25986	2439869	0	0	0	0	0	0	0	0	0	0	0	0	0	0	0	0	0	0	0	0	0	0	0	0	0	0	0	0	0	0	0	0	0	0	0	0	0	0	0	1	1	1	0	5
420247	Euryarchaeota	Methanobrevibacter	Methanobrevibacter smithii	Methanobrevibacter smithii ATCC 35061	1853160	0	0	0	0	0	0	0	0	0	0	0	0	0	0	0	0	0	0	0	0	0	0	0	0	0	0	0	0	0	0	0	0	0	0	0	0	0	0	0	0	0	0	0	0
420890	Firmicutes	Lactococcus	Lactococcus garvieae	Lactococcus garvieae Lg2	1963964	1	0	0	0	0	0	0	0	0	0	0	0	0	0	0	0	0	0	0	0	0	0	0	0	0	0	0	0	0	0	0	0	0	0	0	0	0	1	0	0	0	2	0	7
428125	Firmicutes	Clostridium	Clostridium leptum	[Clostridium] leptum DSM 753	3270109	0	0	0	0	0	0	0	0	0	0	0	0	0	0	0	0	0	0	0	0	0	0	0	0	0	0	0	0	0	0	0	0	0	0	0	0	0	0	0	0	0	0	0	0
428126	Firmicutes	undef	Clostridium spiroforme	[Clostridium] spiroforme DSM 1552	2507485	0	0	0	0	0	0	0	0	0	0	0	1	0	0	0	0	0	0	0	0	0	0	0	0	0	0	0	0	0	0	0	0	0	0	0	0	0	2	1	0	0	1	0	0
428127	Firmicutes	undef	Eubacterium dolichum	[Eubacterium] dolichum DSM 3991	2190453	0	0	0	0	0	0	0	0	0	0	0	0	0	0	0	0	0	0	0	0	0	0	0	0	0	0	0	0	0	0	0	0	0	0	0	0	0	2	0	0	0	1	0	4
431947	Bacteroidetes	Porphyromonas	Porphyromonas gingivalis	Porphyromonas gingivalis ATCC 33277	2354886	0	0	0	0	0	0	0	0	0	0	0	0	0	0	0	0	0	0	0	0	0	1	0	0	0	0	0	0	0	0	0	1	0	0	0	0	0	1	0	0	0	0	0	0
435590	Bacteroidetes	Bacteroides	Bacteroides vulgatus	Bacteroides vulgatus ATCC 8482	5163189	0	0	0	0	0	0	0	0	0	0	0	0	0	1	0	0	0	0	0	0	0	1	0	0	0	0	0	0	1	5	1	1	4	0	1	0	0	2	0	1	4	2	0	0
435591	Bacteroidetes	Parabacteroides	Parabacteroides distasonis	Parabacteroides distasonis ATCC 8503	4811379	0	0	0	0	0	0	0	0	0	0	0	0	0	0	0	0	0	0	0	0	0	1	1	0	1	0	0	0	1	0	2	1	0	0	0	0	0	1	0	0	0	3	1	0
435832	Proteobacteria	Neisseria	Neisseria mucosa	Neisseria mucosa C102	2160730	0	0	0	0	0	0	0	0	0	0	0	0	0	0	0	0	0	0	0	0	0	1	0	0	0	0	0	0	0	0	0	1	0	0	0	0	0	0	0	0	0	0	0	0
435842	Firmicutes	Streptococcus	Streptococcus sp. C150 _UNID_	Streptococcus sp. C150	2142483	0	0	0	0	0	0	0	0	0	0	0	0	0	0	0	0	0	0	0	0	0	1	0	0	0	0	0	0	0	0	0	0	0	0	0	0	0	2	0	0	0	1	0	1
445970	Bacteroidetes	Alistipes	Alistipes putredinis	Alistipes putredinis DSM 17216	2549878	0	0	0	0	0	0	0	0	0	0	0	0	0	0	0	0	0	0	0	0	0	1	0	0	0	0	0	0	0	0	0	1	0	0	0	0	0	1	0	0	0	0	0	0
445972	Firmicutes	Anaerotruncus	Anaerotruncus colihominis	Anaerotruncus colihominis DSM 17241	3718888	0	0	0	0	0	0	0	0	0	0	0	0	0	0	0	0	0	0	0	0	0	0	0	0	0	0	0	0	0	0	0	0	0	0	0	0	0	0	0	0	0	1	0	0
445973	Firmicutes	undef	Clostridium bartlettii	Intestinibacter bartlettii DSM 16795	2971856	0	0	0	0	0	0	0	0	0	0	0	2	0	0	0	0	0	0	0	0	0	0	0	0	0	0	0	0	0	0	0	0	0	0	0	0	0	1	0	0	0	0	1	2
445974	Firmicutes	undef	Clostridium ramosum	Erysipelatoclostridium ramosum DSM 1402	3234795	0	0	0	0	0	0	0	0	0	0	0	1	0	0	0	0	0	0	0	0	0	0	0	0	0	0	0	0	0	0	0	0	0	0	0	0	0	3	0	0	0	0	0	38
445975	Actinobacteria	Collinsella	Collinsella stercoris	Collinsella stercoris DSM 13279	2399821	0	0	0	0	0	0	0	0	0	0	0	0	0	0	0	0	0	0	0	0	0	0	0	0	0	0	0	0	0	0	0	0	0	0	0	0	0	1	0	0	0	2	0	15
449673	Bacteroidetes	Bacteroides	Bacteroides stercoris	Bacteroides stercoris ATCC 43183	4009229	0	0	0	0	0	0	0	0	0	0	0	0	0	0	0	0	0	0	0	0	0	1	0	0	0	0	0	0	0	3	0	1	0	0	0	0	0	0	0	1	3	2	0	0
457396	Firmicutes	Clostridium	Clostridium sp. 7_2_43FAA _UNID_	Clostridium sp. 7_2_43FAA	3835902	0	0	0	0	0	0	0	0	0	0	0	1	0	0	0	0	0	0	0	0	0	0	0	1	0	0	0	0	0	0	0	0	0	0	0	0	0	1	0	2	0	2	3	7
457405	Fusobacteria	Fusobacterium	Fusobacterium sp. 7_1 _UNID_	Fusobacterium nucleatum subsp. animalis 7_1	2510873	0	0	0	0	0	0	0	0	0	0	0	0	0	0	0	0	0	0	0	0	0	0	0	0	0	0	0	0	0	0	0	1	0	0	0	0	0	3	0	0	0	1	0	0
457412	Firmicutes	Ruminococcus	Ruminococcus sp. 5_1_39BFAA _UNID_	Ruminococcus sp. 5_1_39BFAA	3882394	0	0	0	0	0	0	0	0	0	0	0	0	0	0	0	0	0	0	0	0	0	0	0	0	0	0	0	0	0	0	0	0	0	0	0	0	0	1	0	0	0	1	1	1
457421	Firmicutes	undef	Clostridiales bacterium 1_7_47FAA _UNID_	Clostridiales bacterium 1_7_47FAA	6548966	0	0	0	0	0	0	0	0	0	0	0	0	0	0	0	0	0	0	0	0	0	0	0	0	0	0	0	0	0	0	0	0	0	0	1	0	0	3	1	0	0	2	2	10
457424	Bacteroidetes	Bacteroides	Bacteroides fragilis	Bacteroides fragilis 3_1_12	5527332	0	0	0	0	0	0	0	0	0	0	0	0	0	0	0	0	0	0	0	0	0	1	0	1	4	1	0	0	1	1	0	1	0	0	0	0	0	2	0	0	0	2	1	0
467705	Firmicutes	Streptococcus	Streptococcus gordonii	Streptococcus gordonii str. Challis substr. CH1	2196662	0	0	0	0	0	0	0	0	0	0	0	0	0	0	0	0	0	0	0	0	0	1	0	0	0	0	0	0	0	0	0	0	0	0	0	0	0	2	0	0	0	1	0	5
469596	Firmicutes	Coprobacillus	Coprobacillus sp. 29_1 _UNID_	Coprobacillus sp. 29_1	3841269	0	0	0	0	0	0	0	0	0	0	0	2	0	0	0	0	0	0	0	0	0	0	0	0	0	0	0	0	0	0	0	0	0	0	0	0	0	2	0	0	0	3	0	34
469606	Fusobacteria	Fusobacterium	Fusobacterium sp. 4_1_13 _UNID_	Fusobacterium nucleatum subsp. vincentii 4_1_13	2268505	0	0	0	0	0	0	0	0	0	0	0	0	0	0	0	0	0	0	0	0	0	0	0	0	0	0	0	0	0	0	0	1	0	0	0	0	0	3	0	0	0	1	0	0
469610	Proteobacteria	undef	Burkholderiales bacterium 1_1_47 _UNID_	Burkholderiales bacterium 1_1_47	2655653	0	0	0	0	0	0	0	0	0	0	0	0	0	0	0	0	0	0	0	0	0	0	0	0	0	0	0	0	0	0	0	1	0	0	0	0	0	0	0	0	0	0	0	0
469621	Fusobacteria	Fusobacterium	Fusobacterium sp. 1_1_41FAA _UNID_	Fusobacterium periodonticum 1_1_41FAA	2479455	0	0	0	0	0	0	0	0	0	0	0	0	0	0	0	0	0	0	0	0	0	0	0	0	0	0	0	0	0	0	0	1	0	0	0	0	0	1	0	0	0	1	0	0
470145	Bacteroidetes	Bacteroides	Bacteroides coprocola	Bacteroides coprocola DSM 17136	4295617	0	0	0	0	0	0	0	0	0	0	0	0	0	0	0	0	0	0	0	0	0	1	0	0	0	0	0	0	1	3	1	1	0	0	0	1	0	1	0	1	5	2	0	0
470146	Firmicutes	Coprococcus	Coprococcus comes	Coprococcus comes ATCC 27758	3238915	0	0	0	0	0	0	0	0	0	0	0	0	0	0	0	0	0	0	0	0	0	0	0	0	0	0	0	0	0	0	0	0	0	0	0	0	0	0	0	0	0	1	0	0
471870	Bacteroidetes	Bacteroides	Bacteroides intestinalis	Bacteroides intestinalis DSM 17393	6052596	0	0	0	0	0	0	0	0	0	0	0	0	0	0	0	0	0	0	0	0	0	1	0	1	4	0	0	0	0	5	6	1	3	0	1	1	0	2	3	2	4	0	1	0
471875	Firmicutes	Ruminococcus	Ruminococcus lactaris	Ruminococcus lactaris ATCC 29176	2729735	0	0	0	0	0	0	0	0	0	0	0	0	0	0	0	0	0	0	0	0	0	0	0	0	0	0	0	0	0	0	0	0	0	0	0	0	0	1	0	0	0	1	1	0
476272	Firmicutes	Blautia	Blautia hydrogenotrophica	Blautia hydrogenotrophica DSM 10507	3565428	0	0	0	0	0	0	0	0	0	0	0	0	0	0	0	0	0	0	0	0	0	0	0	0	0	0	0	0	0	0	0	0	0	0	0	0	0	0	0	0	0	1	1	1
478749	Firmicutes	undef	Marvinbryantia formatexigens	Marvinbryantia formatexigens DSM 14469	4548960	0	0	0	0	0	0	0	0	0	0	0	0	0	0	0	0	0	0	0	0	0	0	0	0	0	0	0	0	0	0	0	0	0	0	0	1	0	0	0	0	0	2	2	2
479436	Firmicutes	Veillonella	Veillonella parvula	Veillonella parvula DSM 2008	2132142	0	0	0	0	0	0	0	0	0	0	0	0	0	0	0	0	0	0	0	0	0	0	0	0	0	0	0	0	0	0	0	1	0	0	0	0	0	1	0	0	0	0	0	0
479437	Actinobacteria	Eggerthella	Eggerthella lenta	Eggerthella lenta DSM 2243	3632260	0	0	0	0	0	0	0	0	0	0	0	0	0	0	0	0	0	0	0	0	0	0	0	0	0	0	0	0	0	0	0	0	0	0	0	0	0	1	0	0	0	1	0	0
483215	Bacteroidetes	Bacteroides	Bacteroides finegoldii	Bacteroides finegoldii DSM 17565	4881901	0	0	0	0	0	0	0	0	0	0	0	0	0	0	0	0	0	0	0	0	0	1	0	0	0	0	0	0	0	4	0	1	4	0	0	0	0	1	0	1	9	2	1	0
483216	Bacteroidetes	Bacteroides	Bacteroides eggerthii	Bacteroides eggerthii DSM 20697	4157980	0	0	0	0	0	0	0	0	0	0	0	0	0	0	0	0	0	0	0	0	0	1	0	1	0	0	0	0	0	3	4	1	0	0	1	0	0	1	3	0	3	2	0	0
483218	Firmicutes	undef	Bacteroides pectinophilus	[Bacteroides] pectinophilus ATCC 43243	3025526	0	0	0	0	0	0	0	0	0	0	0	0	0	0	0	0	0	0	0	0	0	0	0	0	0	0	0	0	0	0	0	0	0	0	0	0	0	0	0	0	1	0	1	0
484018	Bacteroidetes	Bacteroides	Bacteroides plebeius	Bacteroides plebeius DSM 17135	4421324	0	0	0	0	0	0	0	0	0	0	0	0	0	0	0	0	0	0	0	0	0	1	0	0	0	0	0	0	1	1	1	1	4	0	0	0	0	0	0	1	3	2	0	0
487214	Firmicutes	Streptococcus	Streptococcus pneumoniae	Streptococcus pneumoniae Hungary19A-6	2245615	0	0	0	0	0	0	0	0	0	0	0	0	0	0	0	0	0	0	1	0	0	1	0	0	0	0	0	0	0	0	0	0	0	0	0	0	0	1	0	1	0	1	2	5
489653	Proteobacteria	Neisseria	Neisseria lactamica	Neisseria lactamica 020-06	2220606	0	0	0	0	0	0	0	0	0	0	0	0	0	0	0	0	0	0	0	0	0	1	0	0	0	0	0	0	0	0	0	1	0	0	0	0	0	0	0	0	0	0	0	0
500635	Firmicutes	Mitsuokella	Mitsuokella multacida	Mitsuokella multacida DSM 20544	2574556	0	0	0	0	0	0	0	0	0	0	0	0	0	0	0	0	0	0	0	0	0	0	0	0	0	0	0	0	0	0	0	1	0	0	0	0	0	0	0	0	0	1	0	2
502347	Proteobacteria	Escherichia	Escherichia albertii	Escherichia albertii TW07627	4698533	0	0	0	0	0	0	0	0	0	0	0	0	0	0	0	0	0	0	0	0	1	7	0	0	0	0	0	0	0	1	0	1	0	0	0	0	0	0	0	0	1	2	0	2
507522	Proteobacteria	Klebsiella	Klebsiella pneumoniae	Klebsiella pneumoniae 342	5641239	0	1	0	0	0	0	0	0	0	0	0	0	0	0	0	0	0	0	0	0	1	7	0	0	0	0	0	0	0	1	0	1	0	0	0	0	0	2	0	0	1	1	0	9
511680	Firmicutes	Butyrivibrio	Butyrivibrio crossotus	Butyrivibrio crossotus DSM 2876	2482791	0	0	0	0	0	0	0	1	0	0	0	0	0	0	0	0	0	0	0	0	0	0	0	0	0	0	0	0	0	0	0	0	0	0	0	0	0	0	0	0	0	0	1	0
515620	Firmicutes	Eubacterium	Eubacterium eligens	[Eubacterium] eligens ATCC 27750	2144190	0	0	0	0	0	0	0	0	0	0	0	0	0	0	0	0	0	0	0	1	0	0	0	0	0	0	0	0	0	0	0	0	1	0	0	0	0	2	0	0	1	1	1	1
515622	Firmicutes	Butyrivibrio	Clostridium proteoclasticum	Butyrivibrio proteoclasticus B316	3857162	0	0	0	0	0	0	1	1	0	0	0	0	0	0	0	0	0	0	0	0	0	0	0	0	0	0	0	0	0	0	3	0	2	0	0	1	0	1	0	0	2	1	0	1
518635	Actinobacteria	Bifidobacterium	Bifidobacterium angulatum	Bifidobacterium angulatum DSM 20098 = JCM 7096	2007108	0	0	0	0	0	0	0	2	0	0	0	0	0	0	0	0	0	0	0	0	0	0	0	0	0	0	0	0	0	0	0	0	0	0	0	0	0	1	0	0	0	0	1	1
518637	Firmicutes	undef	Eubacterium biforme	Holdemanella biformis DSM 3989	2415920	0	0	0	0	0	0	0	0	0	0	0	0	1	0	0	0	0	0	0	0	0	0	0	0	0	0	0	0	0	0	0	0	0	0	0	0	0	1	0	0	0	1	0	2
521003	Actinobacteria	Collinsella	Collinsella intestinalis	Collinsella intestinalis DSM 13280	1804297	0	0	0	0	0	0	0	0	0	0	0	0	0	0	0	0	0	0	0	0	0	0	0	0	0	0	0	0	0	0	0	0	0	0	0	0	0	0	0	0	0	1	0	1
521095	Actinobacteria	Atopobium	Atopobium parvulum	Atopobium parvulum DSM 20469	1543805	0	0	0	0	0	0	0	0	0	0	0	0	0	0	0	0	0	0	0	0	0	0	0	0	0	0	0	0	0	0	0	0	0	0	0	0	0	0	0	1	0	1	0	1
521097	Bacteroidetes	Capnocytophaga	Capnocytophaga ochracea	Capnocytophaga ochracea DSM 7271	2612925	0	0	0	0	0	0	0	0	0	0	0	0	0	0	0	0	0	0	0	0	0	0	0	0	0	0	0	0	0	0	0	1	0	1	0	0	0	1	0	0	0	0	0	0
523794	Fusobacteria	Leptotrichia	Leptotrichia buccalis	Leptotrichia buccalis C-1013-b	2465610	0	0	0	0	0	0	0	0	0	0	0	0	0	0	0	0	0	0	0	0	0	0	0	0	0	0	0	0	0	0	0	1	0	0	0	0	0	1	0	0	0	1	0	3
525246	Actinobacteria	Actinomyces	Actinomyces urogenitalis	Actinomyces urogenitalis DSM 15434	2614023	0	0	0	0	0	0	0	0	0	0	0	0	0	0	0	0	0	0	0	0	0	0	0	0	0	0	0	0	0	0	0	0	0	0	0	0	0	0	0	1	0	1	1	0
536232	Firmicutes	Clostridium	Clostridium botulinum	Clostridium botulinum A2 str. Kyoto	4155278	0	0	0	0	2	0	0	0	0	0	0	0	0	0	0	0	0	0	0	0	1	0	0	0	0	0	0	0	0	0	0	0	0	0	0	0	0	7	0	0	0	1	2	3
536233	Firmicutes	Clostridium	Clostridium botulinum	Clostridium botulinum E1 str. 'BoNT E Beluga'	3999201	0	0	0	0	0	0	0	0	0	0	0	0	0	0	0	0	0	0	0	0	0	0	0	0	0	0	0	0	0	0	0	0	0	0	0	0	0	8	0	0	0	2	3	1
537007	Firmicutes	Blautia	Blautia hansenii	Blautia hansenii DSM 20583	3053221	0	0	0	0	0	0	0	0	0	0	0	0	0	0	0	0	0	0	0	0	0	0	0	0	0	0	0	0	0	0	0	0	0	0	0	0	0	3	0	0	0	2	1	0
537011	Bacteroidetes	Prevotella	Prevotella copri	Prevotella copri DSM 18205	3507873	0	0	0	0	0	0	0	0	0	0	0	0	0	0	0	0	0	0	0	0	0	1	0	0	0	0	0	0	0	1	1	1	0	0	0	1	0	0	0	1	3	0	0	0
537013	Firmicutes	Clostridium	Clostridium methylpentosum	[Clostridium] methylpentosum DSM 5476	3406326	0	0	0	0	0	0	0	0	0	0	0	1	0	0	0	0	0	0	0	0	0	0	0	0	0	0	1	0	0	0	0	0	0	0	0	0	0	0	0	0	0	0	1	0
545696	Firmicutes	Holdemania	Holdemania filiformis	Holdemania filiformis DSM 12042	3803745	0	0	0	0	0	0	0	0	0	0	0	0	0	0	0	0	0	0	0	0	0	0	0	0	0	0	0	0	0	0	0	0	0	0	0	0	0	0	0	0	0	2	0	22
546262	Proteobacteria	Neisseria	Neisseria cinerea	Neisseria cinerea ATCC 14685	1872773	0	0	0	0	0	0	0	0	0	0	0	0	0	0	0	0	0	0	0	0	0	1	0	0	0	0	0	0	0	0	0	1	0	0	0	0	0	0	0	0	0	0	0	0
546263	Proteobacteria	Neisseria	Neisseria elongata	Neisseria elongata subsp. glycolytica ATCC 29315	2275949	0	0	0	0	0	0	0	0	0	0	0	0	0	0	0	0	0	0	0	0	0	0	0	0	0	0	0	0	0	0	0	1	0	0	0	0	0	0	0	0	0	0	0	0
546264	Proteobacteria	Neisseria	Neisseria flavescens	Neisseria flavescens NRL30031/H210	2205588	0	0	0	0	0	0	0	0	0	0	0	0	0	0	0	0	0	0	0	0	0	1	0	0	0	0	0	0	0	0	0	1	0	0	0	0	0	0	0	0	0	0	0	0
546266	Proteobacteria	Neisseria	Neisseria mucosa	Neisseria mucosa ATCC 25996	2578748	0	0	0	0	0	0	0	0	0	0	0	0	0	0	0	0	0	0	0	0	0	0	0	0	0	0	0	0	0	0	0	0	0	0	0	0	0	0	0	0	0	0	0	0
546267	Proteobacteria	Neisseria	Neisseria polysaccharea	Neisseria polysaccharea ATCC 43768	2030958	0	0	0	0	0	0	0	0	0	0	0	0	0	0	0	0	0	0	0	0	0	1	0	0	0	0	0	0	0	0	0	1	0	0	0	0	0	0	0	0	0	0	0	0
546268	Proteobacteria	Neisseria	Neisseria subflava	Neisseria subflava NJ9703	2292986	0	0	0	0	0	0	0	0	0	0	0	0	0	0	0	0	0	0	0	0	0	1	0	0	0	0	0	0	0	0	0	1	0	0	0	0	0	0	0	0	0	0	0	0
546269	Firmicutes	Filifactor	Filifactor alocis	Filifactor alocis ATCC 35896	1931012	0	0	0	0	0	0	0	0	0	0	0	0	0	0	0	0	0	0	0	0	0	0	0	0	0	0	0	0	0	0	0	0	0	0	0	0	0	1	0	0	0	0	1	0
546270	Firmicutes	Gemella	Gemella haemolysans	Gemella haemolysans ATCC 10379	1916192	0	0	0	0	0	0	0	0	0	0	0	0	0	0	0	0	0	0	0	0	0	1	0	0	0	0	0	0	0	0	0	0	0	0	0	0	0	0	0	0	0	1	0	0
546271	Firmicutes	Selenomonas	Selenomonas sputigena	Selenomonas sputigena ATCC 35185	2553953	0	0	0	0	0	0	0	0	0	0	0	0	0	0	0	0	0	0	0	0	0	0	0	0	0	0	0	0	0	0	0	1	0	0	0	0	0	2	0	0	0	0	0	0
546273	Firmicutes	Veillonella	Veillonella dispar	Veillonella dispar ATCC 17748	2116567	0	0	0	0	0	0	0	0	0	0	0	0	0	0	0	0	0	0	0	0	0	0	0	0	0	0	0	0	0	0	0	1	0	0	0	0	0	1	0	0	0	0	0	0
546274	Proteobacteria	Eikenella	Eikenella corrodens	Eikenella corrodens ATCC 23834	2135355	0	0	0	0	0	0	0	0	0	0	0	0	0	0	0	0	0	0	0	0	0	1	0	0	0	0	0	0	0	0	0	1	0	0	0	0	0	0	0	0	0	0	0	0
547042	Bacteroidetes	Bacteroides	Bacteroides coprophilus	Bacteroides coprophilus DSM 18228 = JCM 13818	3855443	0	0	0	0	0	0	0	0	0	0	0	0	0	0	0	0	0	0	0	0	0	1	1	0	2	0	0	0	1	0	0	1	0	0	0	0	0	1	0	0	0	2	1	0
547043	Actinobacteria	Bifidobacterium	Bifidobacterium pseudocatenulatum	Bifidobacterium pseudocatenulatum DSM 20438 = JCM 1200 = LMG 10505	2304808	0	0	0	0	0	0	0	2	0	0	0	0	0	0	0	0	0	0	0	0	0	0	0	0	0	0	0	0	0	0	0	0	0	0	0	0	0	0	0	0	0	1	1	0
547045	Proteobacteria	Neisseria	Neisseria sicca	Neisseria sicca ATCC 29256	2830772	0	0	0	0	0	0	0	0	0	0	0	0	0	0	0	0	0	0	0	0	0	1	0	0	0	0	0	0	0	0	0	1	0	0	0	0	0	0	0	0	0	0	0	0
552398	Firmicutes	undef	Ruminococcaceae bacterium D16 _UNID_	Ruminococcaceae bacterium D16	3238270	0	0	0	0	0	0	0	0	0	0	0	0	0	0	0	0	0	0	0	0	0	0	0	0	0	0	0	0	0	0	0	0	0	0	0	0	0	0	0	0	0	0	0	0
553171	Bacteroidetes	Prevotella	Prevotella bivia	Prevotella bivia JCVIHMP010	2424432	0	0	0	0	0	0	0	0	0	0	0	0	0	0	0	0	0	0	0	0	0	1	0	0	0	0	0	0	0	0	0	1	0	0	0	0	0	1	0	0	0	0	0	0
553174	Bacteroidetes	Prevotella	Prevotella melaninogenica	Prevotella melaninogenica ATCC 25845	3168282	0	0	0	0	0	0	0	0	0	0	0	0	0	0	0	0	0	0	0	0	0	1	0	0	0	0	0	1	0	0	1	1	0	0	0	0	0	2	0	0	0	0	0	0
553175	Bacteroidetes	Porphyromonas	Porphyromonas endodontalis	Porphyromonas endodontalis ATCC 35406	2064508	0	0	0	0	0	0	0	0	0	0	0	0	0	0	0	0	0	0	0	0	0	0	0	0	0	0	0	0	0	0	0	1	0	0	0	0	0	0	0	0	0	0	0	0
553177	Bacteroidetes	Capnocytophaga	Capnocytophaga sputigena	Capnocytophaga sputigena ATCC 33612	2997845	0	0	0	0	0	0	0	0	0	0	0	0	0	0	0	0	0	0	0	0	0	0	0	0	0	0	0	0	0	0	0	1	0	1	0	0	0	1	0	0	0	0	0	0
553178	Bacteroidetes	Capnocytophaga	Capnocytophaga gingivalis	Capnocytophaga gingivalis ATCC 33624	2667138	0	0	0	0	0	0	0	0	0	0	0	0	0	0	0	0	0	0	0	0	0	0	0	0	0	0	0	0	0	0	0	1	0	0	0	0	0	1	0	0	0	0	0	0
553184	Actinobacteria	Atopobium	Atopobium rimae	Atopobium rimae ATCC 49626	1626291	0	0	0	0	0	0	0	0	0	0	0	0	0	0	0	0	0	0	0	0	0	0	0	0	0	0	0	0	0	0	0	0	0	0	0	0	0	0	0	1	0	1	0	1
553207	Actinobacteria	Corynebacterium	Corynebacterium matruchotii	Corynebacterium matruchotii ATCC 14266	2855988	0	0	0	0	0	0	0	0	0	0	0	0	0	0	0	0	0	0	0	0	0	0	0	0	0	0	0	0	0	1	7	0	0	2	0	0	0	0	0	0	0	0	1	1
553218	Proteobacteria	Campylobacter	Campylobacter rectus	Campylobacter rectus RM3267	2513107	0	0	0	0	0	0	0	0	0	0	0	0	0	0	0	0	0	0	0	0	0	1	0	0	0	0	0	0	0	0	0	1	0	0	0	0	0	0	0	0	0	0	0	0
553219	Proteobacteria	Campylobacter	Campylobacter showae	Campylobacter showae RM3277	2072007	0	0	0	0	0	0	0	0	0	0	0	0	0	0	0	0	0	0	0	0	0	1	0	0	0	0	0	0	0	0	0	1	0	0	0	0	0	0	0	0	0	0	0	0
553220	Proteobacteria	Campylobacter	Campylobacter gracilis	Campylobacter gracilis RM3268	2255573	0	0	0	0	0	0	0	0	0	0	0	0	0	0	0	0	0	0	0	0	0	0	0	0	0	0	0	0	0	0	0	1	0	0	0	0	0	1	0	0	0	0	0	0
553973	Firmicutes	Clostridium	Clostridium hylemonae	[Clostridium] hylemonae DSM 15053	3885459	0	0	0	0	0	0	0	0	0	0	0	0	0	0	0	0	0	0	0	0	0	0	0	0	0	0	0	0	0	0	0	0	0	0	0	0	0	3	0	0	0	1	2	0
556259	Bacteroidetes	Bacteroides	Bacteroides sp. D2 _UNID_	Bacteroides sp. D2	6943133	0	0	0	0	0	0	0	0	0	0	0	0	0	0	0	0	0	0	0	0	0	1	0	2	2	0	0	0	0	4	1	1	7	0	0	0	0	2	1	3	8	3	0	0
556261	Firmicutes	Clostridium	Clostridium sp. D5 _UNID_	Clostridium sp. D5	5427315	0	0	0	0	0	0	0	0	0	0	0	0	0	0	0	0	0	0	0	0	0	0	0	0	0	0	0	0	0	0	0	0	0	0	0	0	0	0	0	0	0	2	1	5
561177	Firmicutes	Anaerococcus	Anaerococcus hydrogenalis	Anaerococcus hydrogenalis DSM 7454	1889366	0	0	0	0	0	0	0	0	0	0	0	0	0	0	0	0	0	0	0	0	0	0	0	0	0	0	0	0	0	0	0	0	0	0	0	0	0	0	0	0	0	0	0	0
562981	Firmicutes	Gemella	Gemella haemolysans	Gemella haemolysans M341	2034879	0	0	0	0	0	0	0	0	0	0	0	0	0	0	0	0	0	0	0	0	0	1	0	0	0	0	0	0	0	0	0	0	0	0	0	0	0	1	0	0	0	1	0	0
562982	Firmicutes	Gemella	Gemella morbillorum	Gemella morbillorum M424	1745783	0	0	0	0	0	0	0	0	0	0	0	0	0	0	0	0	0	0	0	0	0	0	0	0	0	0	0	0	0	0	0	0	0	0	0	0	0	0	0	0	0	0	0	0
562983	Firmicutes	Gemella	Gemella sanguinis	Gemella sanguinis M325	1768070	0	0	0	0	0	0	0	0	0	0	0	0	0	0	0	0	0	0	0	0	0	0	0	0	0	0	0	0	0	0	0	0	0	0	0	0	0	0	0	0	0	1	0	0
563008	Bacteroidetes	Prevotella	Prevotella oris	Prevotella oris C735	3346228	0	0	0	0	0	0	0	0	0	0	0	0	0	0	0	0	0	0	0	0	0	2	0	0	0	0	0	0	0	0	2	1	1	0	0	0	0	1	0	0	1	0	0	0
563037	Firmicutes	Streptococcus	Streptococcus sp. M143 _UNID_	Streptococcus sp. M143	1880978	0	0	0	0	0	0	0	0	0	0	0	0	0	0	0	0	0	0	0	0	0	1	0	0	0	0	0	0	0	0	0	0	0	0	0	0	0	1	0	1	0	1	0	2
563038	Firmicutes	Streptococcus	Streptococcus sp. M334 _UNID_	Streptococcus sp. M334	2207013	0	0	0	0	0	0	0	0	0	0	0	0	0	0	0	0	0	0	2	0	0	1	0	0	0	0	0	0	0	0	0	0	0	0	0	0	0	1	0	1	0	1	1	2
563192	Proteobacteria	Bilophila	Bilophila wadsworthia	Bilophila wadsworthia 3_1_6	4374199	0	0	0	0	0	0	0	0	0	0	0	0	0	0	0	0	0	0	0	0	0	0	0	0	0	0	0	0	0	0	0	0	0	0	0	0	0	0	0	0	0	0	0	0
565659	Firmicutes	Enterococcus	Enterococcus faecium	\Enterococcus faecium 1,141,733\""	2749869	2	0	0	0	1	0	0	0	0	0	0	0	0	0	0	0	0	0	0	0	0	0	0	0	0	0	0	0	0	0	0	0	1	0	0	0	0	1	0	0	1	1	0	9
568816	Firmicutes	Acidaminococcus	Acidaminococcus intestini	Acidaminococcus intestini RyC-MR95	2487765	0	0	0	0	0	0	0	0	0	0	0	0	0	0	0	0	0	0	0	0	0	0	0	0	0	0	0	0	0	0	0	1	0	0	0	0	0	0	0	0	0	1	0	0
573235	Proteobacteria	Escherichia	Escherichia coli	Escherichia coli O26:H11 str. 11368	5697240	0	1	0	0	0	0	0	0	0	0	0	0	0	0	0	0	0	0	0	0	1	7	0	0	0	0	0	0	0	3	0	1	0	1	0	0	0	0	0	0	1	2	0	4
575590	Bacteroidetes	undef	Bacteroidetes oral taxon 274	Bacteroidetes oral taxon 274 str. F0058	2113539	0	0	0	0	0	0	0	0	0	0	0	0	0	0	0	0	0	0	0	0	0	0	0	0	0	0	0	0	0	0	0	1	0	0	0	0	0	0	0	0	0	0	0	0
575593	Firmicutes	undef	Lachnospiraceae oral taxon 107	Lachnospiraceae oral taxon 107 str. F0167	3279855	0	0	0	0	0	0	0	0	0	0	0	0	0	0	0	0	0	0	0	0	0	0	0	0	0	0	0	0	0	0	0	0	0	0	0	0	0	1	0	0	0	1	0	1
575611	Bacteroidetes	Prevotella	Prevotella buccae	Prevotella buccae D17	3357950	0	0	0	0	0	0	0	0	1	0	1	0	0	0	0	0	0	0	0	0	0	1	0	0	0	0	0	0	0	1	2	1	6	0	0	0	0	0	0	1	5	0	0	0
575614	Bacteroidetes	Prevotella	Prevotella sp. oral taxon 299 _UNID_	Prevotella sp. oral taxon 299 str. F0039	2453028	0	0	0	0	0	0	0	1	0	0	0	0	0	0	0	0	0	0	0	0	0	1	0	0	1	0	0	0	0	0	0	1	0	0	0	0	0	1	0	0	0	0	0	0
575615	Bacteroidetes	Prevotella	Prevotella sp. oral taxon 317 _UNID_	Prevotella sp. oral taxon 317 str. F0108	4099098	0	0	0	0	0	0	0	1	0	0	0	0	0	0	0	0	0	0	0	0	0	1	0	0	0	0	0	1	0	0	1	1	0	0	0	0	0	0	0	1	0	0	0	0
585202	Firmicutes	Streptococcus	Streptococcus mitis	Streptococcus mitis SK321	1873702	0	0	0	0	0	0	0	0	0	0	0	0	0	0	0	0	0	0	0	0	0	1	0	0	0	0	0	0	0	0	0	0	0	0	0	0	0	1	0	1	0	1	1	3
585204	Firmicutes	Streptococcus	Streptococcus mitis	Streptococcus mitis SK597	2029198	0	0	0	0	0	0	0	0	0	0	0	0	0	0	0	0	0	0	3	0	0	1	0	0	0	0	0	0	0	0	0	0	0	0	0	0	0	1	0	1	0	1	1	3
585394	Firmicutes	Roseburia	Roseburia hominis	Roseburia hominis A2-183	3592125	0	0	0	0	0	0	0	0	0	0	0	0	0	0	0	0	0	0	0	1	0	1	0	0	0	0	0	0	0	0	1	0	0	0	0	1	0	3	0	0	1	1	1	2
585501	Firmicutes	Oribacterium	Oribacterium sinus	Oribacterium sinus F0268	2629409	0	0	0	0	0	0	0	0	0	0	0	0	0	0	0	0	0	0	0	0	0	0	0	0	0	0	0	0	0	0	0	0	0	0	0	0	0	0	0	0	0	1	0	0
585502	Bacteroidetes	Prevotella	Prevotella bergensis	Prevotella bergensis DSM 17361	3203233	0	0	0	0	0	0	0	0	0	0	0	0	0	0	0	0	0	0	0	0	0	1	0	0	0	0	0	0	0	1	2	1	6	0	0	0	0	0	0	0	2	0	0	0
585503	Firmicutes	Selenomonas	Selenomonas noxia	Selenomonas noxia ATCC 43541	2039467	0	0	0	0	0	0	0	0	0	0	0	0	0	0	0	0	0	0	0	0	0	0	0	0	0	0	0	0	0	0	0	1	0	0	0	0	0	2	0	0	0	0	0	0
585543	Bacteroidetes	Bacteroides	Bacteroides sp. D20 _UNID_	Bacteroides sp. D20	4487454	0	0	0	0	0	0	0	0	0	0	0	0	0	0	0	0	0	0	0	0	0	1	0	1	2	0	0	0	0	1	4	1	0	0	0	0	0	1	0	1	0	0	0	0
591001	Firmicutes	Acidaminococcus	Acidaminococcus fermentans	Acidaminococcus fermentans DSM 20731	2329769	0	0	0	0	0	0	0	0	0	0	0	0	0	0	0	0	0	0	0	0	0	0	0	0	0	0	0	0	0	0	0	1	0	0	0	0	0	0	0	0	0	1	0	0
592010	Firmicutes	Abiotrophia	Abiotrophia defectiva	Abiotrophia defectiva ATCC 49176	3477404	0	0	0	0	0	0	0	0	0	0	0	0	0	0	0	0	0	0	0	0	0	0	0	0	0	0	0	0	0	0	0	0	0	0	0	0	0	0	0	0	0	1	0	1
592026	Firmicutes	Catonella	Catonella morbi	Catonella morbi ATCC 51271	2041839	0	0	0	0	0	0	0	0	0	0	0	0	0	0	0	0	0	0	0	0	0	0	0	0	0	0	0	0	0	0	0	0	0	0	0	0	0	0	0	0	0	2	1	0
592028	Firmicutes	Dialister	Dialister invisus	Dialister invisus DSM 15470	1895860	0	0	0	0	0	0	0	0	0	0	0	0	0	0	0	0	0	0	0	0	0	0	0	0	0	0	0	0	0	0	0	1	0	0	0	0	0	0	0	0	0	0	0	0
592031	Firmicutes	Eubacterium	Eubacterium saphenum	Eubacterium saphenum ATCC 49989	1084501	0	0	0	0	0	0	0	0	0	0	0	0	0	0	0	0	0	0	0	0	0	0	0	0	0	0	0	0	0	0	0	0	0	0	0	0	0	0	0	0	0	0	0	0
596315	Firmicutes	Peptostreptococcus	Peptostreptococcus stomatis	Peptostreptococcus stomatis DSM 17678	1988044	0	0	0	0	0	0	0	0	0	0	0	0	0	0	0	0	0	0	0	0	0	0	0	0	0	0	0	0	0	0	0	0	0	0	0	0	0	0	0	0	0	0	0	0
596320	Proteobacteria	Neisseria	Neisseria flavescens	Neisseria flavescens SK114	2204114	0	0	0	0	0	0	0	0	0	0	0	0	0	0	0	0	0	0	0	0	0	1	0	0	0	0	0	0	0	0	0	1	0	0	0	0	0	0	0	0	0	0	0	0
596323	Fusobacteria	Leptotrichia	Leptotrichia goodfellowii	Leptotrichia goodfellowii F0264	2287284	0	0	0	0	0	0	0	0	0	0	0	0	0	0	0	0	0	0	0	0	0	0	0	0	0	0	0	0	0	0	0	1	0	0	0	0	0	1	0	0	0	1	0	2
596324	Spirochaetes	Treponema	Treponema vincentii	Treponema vincentii ATCC 35580	2514590	0	0	0	0	0	0	0	0	0	0	0	0	0	0	0	0	0	0	0	1	0	0	0	0	0	0	0	0	0	0	0	0	0	0	0	0	0	0	0	0	0	1	1	0
596327	Bacteroidetes	Porphyromonas	Porphyromonas uenonis	Porphyromonas uenonis 60-3	2242885	0	0	0	0	0	0	0	0	0	0	0	0	0	0	0	0	0	0	0	0	0	1	0	0	0	0	0	0	0	0	0	1	0	0	0	0	0	0	0	0	0	0	0	0
596330	Firmicutes	Peptoniphilus	Peptoniphilus lacrimalis	Peptoniphilus lacrimalis 315-B	1699205	0	0	0	0	0	0	0	0	0	0	0	0	0	0	0	0	0	0	0	0	0	0	0	0	0	0	0	0	0	0	0	0	0	0	0	0	0	0	0	0	0	0	0	0
608534	Firmicutes	Oribacterium	Oribacterium sp. oral taxon 078 _UNID_	Oribacterium sp. oral taxon 078 str. F0262	2672954	0	0	0	0	0	0	0	0	0	0	0	0	0	0	0	0	0	0	0	0	0	0	0	0	0	0	0	0	0	0	0	0	0	0	0	0	0	0	0	0	0	1	0	0
610130	Firmicutes	Clostridium	Clostridium saccharolyticum	[Clostridium] saccharolyticum WM1	4662871	0	0	0	0	0	0	0	0	0	0	0	0	0	0	0	0	0	0	0	0	0	1	0	0	0	0	0	0	0	0	0	0	0	0	0	0	0	3	0	0	0	2	2	7
619693	Bacteroidetes	Prevotella	Prevotella sp. oral taxon 472 _UNID_	Prevotella sp. oral taxon 472 str. F0295	3571906	0	0	0	0	0	0	0	1	0	0	0	0	0	0	0	0	0	0	0	0	0	1	0	0	0	0	0	0	0	0	0	1	0	0	0	0	0	0	0	1	0	0	0	0
622312	Firmicutes	Roseburia	Roseburia inulinivorans	Roseburia inulinivorans DSM 16841	4048462	0	0	0	0	0	0	0	0	0	0	0	0	0	0	0	0	1	0	0	0	0	1	0	0	0	0	0	0	0	0	0	0	0	0	0	0	0	1	0	0	1	2	1	0
626369	Firmicutes	Granulicatella	Granulicatella elegans	Granulicatella elegans ATCC 700633	1900014	0	0	0	0	0	0	0	0	0	0	0	0	0	0	0	0	0	0	0	0	0	0	0	0	0	0	0	0	0	0	0	0	0	0	0	0	0	0	0	0	0	1	1	0
626522	Bacteroidetes	Prevotella	Prevotella tannerae	Alloprevotella tannerae ATCC 51259	2582919	0	0	0	0	0	0	0	0	0	0	0	0	0	0	0	0	0	0	0	0	0	0	0	0	0	0	0	0	0	0	0	1	0	0	0	0	0	0	0	0	0	0	0	0
626523	Firmicutes	Shuttleworthia	Shuttleworthia satelles	Shuttleworthia satelles DSM 14600	2168977	0	0	0	0	0	0	0	0	0	0	0	0	0	0	0	0	0	0	0	0	0	0	0	0	0	0	0	0	0	0	0	0	0	0	0	0	0	1	0	0	0	2	0	1
626939	Firmicutes	Phascolarctobacterium	Phascolarctobacterium succinatutens	Phascolarctobacterium succinatutens YIT 12067	2122261	0	0	0	0	0	0	0	0	0	0	0	0	0	0	0	0	0	0	0	0	0	0	0	0	0	0	0	0	0	0	0	1	0	0	0	0	0	0	0	0	0	0	0	0
629741	Proteobacteria	Kingella	Kingella oralis	Kingella oralis ATCC 51147	2405975	0	0	0	0	0	0	0	0	0	0	0	0	0	0	0	0	0	0	0	0	0	0	0	0	0	0	0	0	0	0	0	1	0	0	0	0	0	0	0	0	0	0	0	0
632245	Firmicutes	Clostridium	Clostridium butyricum	Clostridium butyricum E4 str. BoNT E BL5262	4749193	0	0	0	0	0	0	0	0	1	1	0	0	0	0	0	0	0	0	0	0	0	0	0	0	0	0	0	0	0	0	0	0	0	0	0	1	0	10	0	2	1	2	1	8
633147	Actinobacteria	Olsenella	Olsenella uli	Olsenella uli DSM 7084	2051896	0	0	0	0	0	0	0	0	0	0	0	0	0	0	0	0	0	0	0	0	0	0	0	0	0	0	0	0	0	0	0	0	0	0	0	0	0	1	0	1	0	1	1	1
633697	Firmicutes	Eubacterium	Eubacterium cellulosolvens	[Eubacterium] cellulosolvens 6	3260436	0	0	0	0	0	0	0	0	0	0	0	0	0	0	1	0	0	0	0	0	0	0	0	0	0	0	0	0	0	0	2	0	1	0	0	0	0	0	0	0	0	0	0	2
634176	Proteobacteria	Aggregatibacter	Aggregatibacter aphrophilus	Aggregatibacter aphrophilus NJ8700	2313035	0	0	0	0	0	0	0	0	0	0	0	0	0	0	0	0	0	0	0	0	1	2	0	0	0	0	0	0	0	0	0	1	0	0	0	0	0	1	0	0	0	1	1	0
634994	Fusobacteria	Leptotrichia	Leptotrichia hofstadii	Leptotrichia hofstadii F0254	2453253	0	0	0	0	0	0	0	0	0	0	0	0	0	0	0	0	0	0	0	0	0	0	0	0	0	0	0	0	0	0	0	1	0	0	0	0	0	0	0	0	0	1	0	4
638300	Proteobacteria	Cardiobacterium	Cardiobacterium hominis	Cardiobacterium hominis ATCC 15826	2578897	0	0	0	0	0	0	0	0	0	0	0	0	0	0	0	0	0	0	0	0	0	1	0	0	0	0	0	0	0	0	0	0	0	0	0	0	0	1	0	0	0	0	0	0
638301	Firmicutes	Granulicatella	Granulicatella adiacens	Granulicatella adiacens ATCC 49175	1923088	0	0	0	0	0	0	0	0	0	0	0	0	0	0	0	0	0	0	0	0	0	0	0	0	0	0	0	0	0	0	0	0	0	0	0	0	0	0	0	0	0	1	1	2
638302	Firmicutes	Selenomonas	Selenomonas flueggei	Selenomonas flueggei ATCC 43531	2157862	0	0	0	0	0	0	0	0	0	0	0	0	0	0	0	0	0	0	0	0	0	0	0	0	0	0	0	0	0	0	0	1	0	0	0	0	0	2	0	0	0	1	0	0
641112	Firmicutes	Ruminococcus	Ruminococcus flavefaciens	Ruminococcus flavefaciens FD-1	4573608	0	0	0	1	0	0	0	0	0	0	0	0	0	0	1	0	0	0	0	0	0	0	1	1	0	0	0	0	0	0	5	0	6	0	0	1	1	0	0	0	1	0	0	0
641149	Proteobacteria	Neisseria	Neisseria sp. oral taxon 014 _UNID_	Neisseria sp. oral taxon 014 str. F0314	2515760	0	0	0	0	0	0	0	0	0	0	0	0	0	0	0	0	0	0	0	0	0	0	0	0	0	0	0	0	0	0	0	1	0	0	0	0	0	2	0	0	0	0	0	0
642492	Firmicutes	Cellulosilyticum	Clostridium lentocellum	Clostridium lentocellum DSM 5427	4714237	0	0	0	0	0	0	0	0	1	0	0	0	0	0	0	0	0	0	0	0	0	0	0	0	0	0	0	0	0	0	2	0	1	0	0	2	1	4	0	0	2	1	1	2
649743	Actinobacteria	Actinomyces	Actinomyces sp. oral taxon 848 _UNID_	Actinomyces sp. oral taxon 848 str. F0332	2518918	0	0	0	0	0	0	0	0	0	0	0	1	0	0	0	0	0	0	0	0	0	0	0	0	0	0	0	0	0	0	0	0	0	0	0	0	0	0	0	0	0	0	1	0
649756	Firmicutes	undef	butyrate-producing bacterium SSC/2 _UNID_	Anaerostipes hadrus	3036831	0	0	0	0	0	0	0	0	0	0	0	0	0	0	0	0	0	0	0	0	0	0	0	0	0	0	0	0	0	0	0	0	0	0	0	0	0	0	0	0	0	0	0	1
649761	Bacteroidetes	Prevotella	Prevotella veroralis	Prevotella veroralis F0319	2986735	0	0	0	0	0	0	0	0	0	0	0	0	0	0	0	0	0	0	0	0	0	1	0	0	0	0	0	0	0	0	1	1	0	0	0	0	0	1	0	1	0	0	0	0
649764	Actinobacteria	Slackia	Slackia exigua	Slackia exigua ATCC 700122	2094589	0	0	0	0	0	0	0	0	0	0	0	0	0	0	0	0	0	0	0	0	0	0	0	0	0	0	0	0	0	0	0	0	0	0	0	0	0	2	0	0	0	0	1	0
655811	Firmicutes	Anaerococcus	Anaerococcus vaginalis	Anaerococcus vaginalis ATCC 51170	1875286	0	0	0	0	0	0	0	0	0	0	0	0	0	0	0	0	0	0	0	0	0	0	0	0	0	0	0	0	0	0	0	0	0	0	0	0	0	0	0	0	0	1	0	0
655813	Firmicutes	Streptococcus	Streptococcus oralis	Streptococcus oralis ATCC 35037	1905531	0	0	0	0	0	0	0	0	0	0	0	0	0	0	0	0	0	0	0	0	0	1	0	0	0	0	0	0	0	0	0	0	0	0	0	0	0	1	0	1	0	1	0	3
657309	Bacteroidetes	Bacteroides	Bacteroides xylanisolvens	Bacteroides xylanisolvens XB1A	5976145	0	0	0	0	0	0	0	0	0	0	0	1	0	0	0	0	0	0	0	0	0	1	0	1	1	0	0	0	0	3	1	1	5	0	0	0	0	1	1	2	6	3	0	0
657313	Firmicutes	Blautia	Ruminococcus torques	Ruminococcus torques L2-14	3341681	0	0	0	0	0	0	0	0	0	0	0	0	0	0	0	0	0	0	0	0	0	0	0	0	0	0	0	0	0	0	0	0	0	0	0	0	0	2	0	0	0	2	1	1
657314	Firmicutes	Blautia	Ruminococcus obeum	Blautia obeum A2-162	3757491	0	0	0	0	0	0	0	0	0	0	0	0	0	0	0	0	0	0	0	0	0	0	0	0	0	0	0	0	0	0	0	0	0	0	0	0	0	2	0	0	0	1	1	1
657317	Firmicutes	Eubacterium	Eubacterium rectale	[Eubacterium] rectale M104/1	3698419	0	0	0	0	0	0	0	0	0	0	0	0	0	0	0	0	1	0	0	0	0	0	0	0	0	0	0	0	0	0	2	0	0	0	0	0	0	3	0	0	0	1	1	1
657319	Firmicutes	Eubacterium	Eubacterium siraeum	[Eubacterium] siraeum 70/3	2943413	0	0	0	0	0	0	0	0	0	0	0	0	0	0	0	0	0	0	0	0	0	0	0	3	0	0	0	0	0	0	0	0	0	0	0	2	0	2	0	0	0	0	0	0
657321	Firmicutes	Ruminococcus	Ruminococcus bromii	Ruminococcus bromii L2-63	2249085	0	0	0	0	0	0	0	0	0	0	0	0	0	0	0	0	0	0	0	0	0	0	0	0	0	0	0	0	0	0	0	0	0	0	0	0	0	0	0	0	0	0	0	0
657322	Firmicutes	Faecalibacterium	Faecalibacterium prausnitzii	Faecalibacterium prausnitzii SL3/3	3214418	0	0	0	0	0	0	0	0	0	0	0	0	0	0	0	0	0	0	0	0	0	0	0	0	0	0	0	0	0	0	0	0	0	0	0	1	0	1	0	0	1	1	0	4
657323	Firmicutes	Ruminococcus	Ruminococcus sp. SR1/5 _UNID_	Ruminococcus sp. SR1/5	3545606	0	0	0	0	0	0	0	0	0	0	0	0	0	0	0	0	0	0	0	0	0	0	0	0	0	0	0	0	0	0	0	0	0	0	0	0	0	3	0	0	0	1	1	1
657324	Firmicutes	Butyrivibrio	Butyrivibrio fibrisolvens	Butyrivibrio fibrisolvens 16/4	3164379	0	0	0	0	0	0	0	1	0	0	0	0	0	1	0	0	0	0	0	0	0	0	0	0	0	0	0	0	0	0	1	0	0	0	0	0	0	2	0	0	0	0	0	1
658086	Firmicutes	undef	Lachnospiraceae bacterium 3_1_57FAA_CT1 _UNID_	Lachnospiraceae bacterium 3_1_57FAA_CT1	7693209	0	0	0	0	0	0	0	0	0	0	0	0	0	0	0	0	0	0	0	0	0	0	0	0	0	0	0	0	1	0	1	0	1	0	0	0	0	0	0	0	0	1	4	2
658088	Firmicutes	undef	Lachnospiraceae bacterium 9_1_43BFAA _UNID_	Lachnospiraceae bacterium 9_1_43BFAA	2840852	0	0	0	0	0	0	0	0	0	0	0	0	0	0	0	0	0	0	0	0	0	0	0	0	0	0	0	0	0	0	0	0	0	0	0	0	0	0	0	0	0	1	2	1
658655	Firmicutes	undef	Lachnospiraceae bacterium 1_4_56FAA _UNID_	Lachnospiraceae bacterium 1_4_56FAA	3227613	0	0	0	0	0	0	0	0	0	0	0	0	0	0	0	0	0	0	0	0	0	0	0	1	0	0	0	0	0	0	1	0	0	0	0	0	0	0	0	0	0	1	1	1
667015	Bacteroidetes	Bacteroides	Bacteroides salanitronis	Bacteroides salanitronis DSM 18170	4242803	0	0	0	0	0	0	0	0	0	0	0	0	0	0	0	0	0	0	0	0	0	1	0	0	0	0	0	0	0	2	4	1	3	0	0	1	0	1	0	1	5	0	0	0
679189	Bacteroidetes	Prevotella	Prevotella timonensis	Prevotella timonensis CRIS 5C-B1	2796067	0	0	0	0	0	0	0	1	0	0	0	0	0	0	0	0	0	0	0	0	0	1	0	0	0	0	0	0	0	0	0	1	0	0	0	0	0	0	0	0	0	0	0	0
679190	Bacteroidetes	Prevotella	Prevotella buccalis	Prevotella buccalis ATCC 35310	3033961	0	0	0	0	0	0	0	1	0	0	0	0	0	0	0	0	0	0	0	0	0	1	0	0	0	0	0	0	0	0	0	1	0	0	0	0	0	0	0	0	0	0	0	0
679192	Firmicutes	Bulleidia	Bulleidia extructa	Bulleidia extructa W1219	1419583	0	0	0	0	0	0	0	0	0	0	0	0	0	0	0	0	0	0	0	0	0	0	0	0	0	0	0	0	0	0	0	0	0	0	0	0	0	0	0	0	0	1	0	0
680646	Actinobacteria	Rothia	Rothia mucilaginosa	Rothia mucilaginosa DY-18	2264603	0	0	0	0	0	0	0	0	0	0	0	0	0	0	0	0	0	0	0	0	0	0	0	0	0	0	0	0	0	0	0	0	0	2	0	0	0	0	0	0	0	0	0	1
684738	Firmicutes	Lactococcus	Lactococcus lactis	Lactococcus lactis subsp. lactis KF147	2598144	1	0	0	0	0	0	0	0	0	0	0	0	0	0	0	0	0	0	0	0	0	0	0	0	0	0	0	0	0	0	0	0	0	0	0	0	0	2	0	1	0	1	0	9
688246	Bacteroidetes	Prevotella	Prevotella multisaccharivorax	Prevotella multisaccharivorax DSM 17128	3388644	0	0	0	0	0	0	0	1	0	0	0	0	0	0	0	0	0	0	0	0	0	1	0	0	0	0	0	1	0	0	0	1	0	0	0	0	0	1	0	1	0	0	0	0
693746	Firmicutes	Oscillibacter	Oscillibacter valericigenes	Oscillibacter valericigenes Sjm18-20	4410036	0	0	0	0	0	0	0	0	0	0	0	0	0	0	0	0	0	0	0	0	0	0	0	0	0	0	0	0	0	0	0	0	0	0	0	0	0	3	0	0	0	0	1	0
693979	Bacteroidetes	Bacteroides	Bacteroides helcogenes	Bacteroides helcogenes P 36-108	3998906	0	0	0	0	0	0	0	0	0	0	0	0	0	0	0	0	0	0	0	0	0	1	0	0	1	0	0	0	1	0	1	1	0	0	0	0	0	1	0	1	0	2	0	0
702438	Bacteroidetes	Prevotella	Prevotella oulorum	Prevotella oulorum F0390	2805893	0	0	0	0	0	0	0	0	0	0	0	0	0	0	0	0	0	0	0	0	0	1	0	0	0	0	0	0	0	0	0	1	0	0	0	0	0	1	0	0	0	0	0	0
702450	Firmicutes	Turicibacter	Turicibacter sanguinis	Turicibacter sanguinis PC909	2953411	0	0	0	0	0	0	0	0	0	0	0	0	0	0	0	0	0	0	0	0	0	0	1	0	0	0	0	0	0	0	0	0	0	0	0	0	0	2	0	2	2	2	1	5
702459	Actinobacteria	Bifidobacterium	Bifidobacterium bifidum	Bifidobacterium bifidum PRL2010	2214656	0	0	1	0	0	0	0	0	0	0	0	0	0	0	0	0	0	0	0	0	1	0	0	0	0	0	0	0	0	0	0	0	0	0	0	0	0	1	0	0	0	1	1	1
706433	Firmicutes	Solobacterium	Solobacterium moorei	Solobacterium moorei F0204	2008551	0	0	0	0	0	0	0	0	0	0	0	0	0	0	0	0	0	0	0	0	0	0	0	0	0	0	0	0	0	0	0	0	0	0	0	0	0	0	0	0	0	1	0	1
706434	Firmicutes	Megasphaera	Megasphaera micronuciformis	Megasphaera micronuciformis F0359	1765374	0	0	0	0	0	0	0	0	0	0	0	0	0	0	0	0	0	0	0	0	0	0	0	0	0	0	0	0	0	0	0	1	0	0	0	0	0	0	0	0	0	1	0	0
706436	Bacteroidetes	Capnocytophaga	Capnocytophaga sp. oral taxon 329 _UNID_	Capnocytophaga sp. oral taxon 329 str. F0087	6748636	0	0	0	0	0	0	0	0	0	0	0	0	0	0	0	0	0	0	0	0	0	0	0	0	0	0	0	0	0	0	0	1	0	0	0	0	0	0	0	0	0	0	0	0
706437	Firmicutes	Streptococcus	Streptococcus anginosus	Streptococcus anginosus F0211	1993709	0	0	0	0	0	0	0	0	0	0	0	0	0	0	0	0	0	0	0	0	0	0	0	0	0	0	0	0	0	0	0	0	0	0	0	0	0	2	0	0	0	1	0	5
709991	Bacteroidetes	Odoribacter	Odoribacter splanchnicus	Odoribacter splanchnicus DSM 20712	4392288	0	0	0	0	0	0	0	0	0	0	0	0	0	0	0	0	0	0	0	0	0	0	0	0	5	0	0	0	0	0	0	1	0	0	0	0	0	0	0	0	0	0	0	0
712961	Firmicutes	Lactobacillus	Lactobacillus salivarius	Lactobacillus salivarius CECT 5713	1828169	0	0	0	0	0	0	0	0	0	0	0	0	1	0	0	0	0	0	0	0	0	1	0	0	0	0	0	0	0	0	0	0	0	0	0	0	0	1	0	0	0	1	0	0
716541	Proteobacteria	Enterobacter	Enterobacter cloacae	Enterobacter cloacae subsp. cloacae ATCC 13047	5314581	1	1	0	0	0	0	0	0	0	0	0	0	0	0	0	0	0	0	0	0	2	7	0	0	0	0	0	0	0	1	0	1	0	0	0	0	0	2	0	0	1	2	1	6
717608	Firmicutes	Clostridium	Clostridium saccharolyticum	[Clostridium] cf. saccharolyticum K10	3769775	0	0	0	0	0	0	0	0	0	0	0	0	0	0	0	0	0	0	0	1	0	0	0	0	0	0	0	0	0	0	0	0	0	0	0	0	0	2	0	0	0	1	1	1
717959	Bacteroidetes	Alistipes	Alistipes shahii	Alistipes shahii WAL 8301	3763317	0	0	0	0	0	0	0	0	0	0	0	0	1	0	0	0	0	0	0	0	0	1	0	0	0	0	0	0	0	0	1	1	0	0	1	3	0	1	0	0	2	0	0	0
717962	Firmicutes	Coprococcus	Coprococcus catus	Coprococcus catus GD/7	3522704	0	0	0	0	0	0	0	0	0	0	0	0	0	0	0	0	0	0	0	0	0	0	0	0	0	0	0	0	0	0	0	0	0	0	0	0	0	3	0	0	0	1	1	0
718252	Firmicutes	Faecalibacterium	Faecalibacterium prausnitzii	Faecalibacterium prausnitzii L2-6	3321367	0	0	0	0	0	0	0	0	0	0	0	0	0	0	0	0	0	0	0	0	0	0	0	0	0	0	0	0	0	0	0	0	1	0	0	0	0	1	0	0	1	1	0	1
718254	Proteobacteria	Enterobacter	Enterobacter cloacae	Enterobacter cloacae subsp. cloacae NCTC 9394	4908759	1	1	0	0	0	0	0	0	0	0	0	0	0	0	0	0	0	0	0	0	2	7	0	0	0	0	0	0	0	1	0	1	0	0	0	0	0	2	0	0	1	2	1	6
718255	Firmicutes	Roseburia	Roseburia intestinalis	Roseburia intestinalis XB6B4	4286292	0	0	0	0	0	0	0	0	0	0	0	0	0	0	0	0	0	0	0	0	0	1	0	1	0	0	1	0	0	0	1	0	1	0	0	1	0	4	0	0	1	1	1	0
742723	Firmicutes	undef	Lachnospiraceae bacterium 2_1_46FAA _UNID_	Lachnospiraceae bacterium 2_1_46FAA	2204631	0	0	0	0	0	0	0	0	0	0	0	0	0	0	0	0	0	0	0	1	0	0	2	0	0	0	0	0	0	0	0	0	0	0	0	0	0	1	0	0	0	1	1	0
742740	Firmicutes	Clostridium	Clostridium symbiosum	[Clostridium] symbiosum WAL-14163	5312064	0	0	0	0	0	0	0	0	0	0	0	0	0	0	0	0	0	0	0	0	0	0	0	0	0	0	0	0	0	0	0	0	0	0	0	0	0	1	1	0	0	1	1	0
742820	Firmicutes	Streptococcus	Streptococcus anginosus	Streptococcus anginosus 1_2_62CV	1815537	0	0	0	0	0	0	0	0	0	0	0	0	0	0	0	0	0	0	0	0	0	0	0	0	0	0	0	0	0	0	0	0	0	0	0	0	0	2	0	0	0	1	0	5
742821	Proteobacteria	Sutterella	Sutterella wadsworthensis	Sutterella wadsworthensis 3_1_45B	2958117	0	0	0	0	0	0	0	0	0	0	0	0	0	0	0	0	0	0	0	0	0	0	0	0	0	0	0	0	0	0	0	0	0	0	0	0	0	0	0	0	0	0	0	0
746361	Firmicutes	Lactococcus	Lactococcus lactis	Lactococcus lactis subsp. cremoris NZ9000	2530294	1	0	0	0	0	0	0	0	0	0	0	0	0	0	0	0	0	0	0	0	0	0	0	0	0	0	0	0	0	0	0	0	0	0	0	0	0	2	0	0	0	1	0	8
748224	Firmicutes	Faecalibacterium	Faecalibacterium prausnitzii	Faecalibacterium cf. prausnitzii KLE1255	2926561	0	0	0	0	0	0	0	0	0	0	0	0	0	0	0	0	0	0	0	0	0	0	0	0	0	0	0	0	0	0	0	0	0	0	0	0	0	0	0	0	1	1	0	4
760570	Firmicutes	Streptococcus	Streptococcus parasanguinis	Streptococcus parasanguinis ATCC 15912	2153652	0	0	0	0	0	0	0	0	0	0	0	0	0	0	0	0	0	0	0	0	0	0	0	0	0	0	0	0	0	0	0	0	0	0	0	0	0	2	0	1	0	1	0	4
762948	Actinobacteria	Rothia	Rothia dentocariosa	Rothia dentocariosa ATCC 17931	2506025	0	0	0	0	0	0	0	0	0	0	0	0	0	0	0	0	0	0	0	0	0	0	0	0	0	0	0	0	0	0	0	0	0	2	0	0	0	0	0	0	0	0	0	1
762963	Actinobacteria	Actinomyces	Actinomyces sp. oral taxon 170 _UNID_	Actinomyces sp. oral taxon 170 str. F0386	3135160	0	0	0	0	0	0	0	0	0	0	0	0	0	0	0	0	0	0	0	0	0	0	0	0	0	0	0	0	0	0	0	0	0	0	0	0	0	0	0	0	0	1	1	1
762982	Bacteroidetes	Paraprevotella	Paraprevotella xylaniphila	Paraprevotella xylaniphila YIT 11841	3789791	0	0	0	0	0	0	0	0	0	0	0	0	0	1	0	0	0	0	0	0	0	0	0	1	5	0	0	0	0	0	1	1	4	0	0	0	0	0	0	0	0	0	0	0
762984	Bacteroidetes	Bacteroides	Bacteroides clarus	Bacteroides clarus YIT 12056	3746690	0	0	0	0	0	0	0	0	0	0	0	0	0	0	0	0	0	0	0	0	0	1	0	0	0	0	0	0	0	4	1	1	3	0	0	0	0	1	1	1	4	2	1	0
763034	Bacteroidetes	Bacteroides	Bacteroides fluxus	Bacteroides fluxus YIT 12057	4330763	0	0	0	0	0	0	0	0	0	0	0	0	0	0	0	0	0	0	0	0	0	1	0	0	0	0	0	0	0	2	0	1	0	0	0	0	0	1	0	1	4	2	0	0
767031	Bacteroidetes	Prevotella	Prevotella denticola	Prevotella denticola F0289	2937589	0	0	0	0	0	0	0	0	0	0	0	0	0	0	0	0	0	0	0	0	0	1	0	0	0	0	0	0	0	0	1	1	0	0	0	0	0	2	0	0	0	0	0	0
767100	Firmicutes	undef	Parvimonas sp. oral taxon 110 _UNID_	Parvimonas sp. oral taxon 110 str. F0139	1556464	0	0	0	0	0	0	0	0	0	0	0	0	0	0	0	0	0	0	0	0	0	0	0	0	0	0	0	0	0	0	0	0	0	0	0	0	0	1	0	0	0	0	0	0
768726	Firmicutes	Streptococcus	Streptococcus mitis	Streptococcus mitis bv. 2 str. F0392	1916998	0	0	0	0	0	0	0	0	0	0	0	0	0	0	0	0	0	0	0	0	0	1	0	0	0	0	0	0	0	0	0	0	0	0	0	0	0	1	0	1	0	1	1	2
862515	Bacteroidetes	Prevotella	Prevotella marshii	Prevotella marshii DSM 16973 = JCM 13450	2517013	0	0	0	0	0	0	0	0	0	0	0	0	0	0	0	0	0	0	0	0	0	1	0	0	0	0	0	0	0	0	0	1	0	0	0	0	0	1	0	0	0	0	0	0
862962	Bacteroidetes	Bacteroides	Bacteroides fragilis	Bacteroides fragilis 638R	5373121	0	0	0	0	0	0	0	0	0	0	0	0	0	0	0	0	0	0	0	0	0	1	0	2	4	1	0	0	1	0	0	1	0	0	0	0	0	1	0	0	0	2	1	0
862965	Proteobacteria	Haemophilus	Haemophilus parainfluenzae	Haemophilus parainfluenzae T3T1	2086875	0	0	0	0	0	0	0	0	0	0	0	0	0	0	0	0	0	0	0	0	1	2	0	0	0	0	0	0	0	0	0	1	0	0	0	0	0	0	0	0	0	1	0	0
864563	Firmicutes	Selenomonas	Selenomonas sp. oral taxon 149 _UNID_	Selenomonas sp. oral taxon 149 str. 67H29BP	2429414	0	0	0	0	0	0	0	0	0	0	0	0	0	0	0	0	0	0	0	0	0	0	0	0	0	0	0	0	0	0	0	1	0	0	0	0	0	2	0	0	0	1	0	0
864565	Firmicutes	undef	Eubacterium yurii	[Eubacterium] yurii subsp. margaretiae ATCC 43715	2470055	0	0	0	0	0	0	0	0	0	0	0	0	0	0	0	0	0	0	0	0	0	0	0	0	0	0	0	0	0	0	0	0	0	0	0	0	0	0	0	0	0	1	0	0
864567	Firmicutes	Streptococcus	Streptococcus mitis	Streptococcus mitis ATCC 6249	1897538	0	0	0	0	0	0	0	0	0	0	0	0	0	0	0	0	0	0	0	0	0	1	0	0	0	0	0	0	0	0	0	0	0	0	0	0	0	1	0	1	0	1	0	1
864570	Firmicutes	Streptococcus	Streptococcus sp. oral taxon 071 _UNID_	Streptococcus sp. oral taxon 071 str. 73H25AP	1960470	0	0	0	0	0	0	0	0	0	0	0	0	0	0	0	0	0	0	0	0	0	1	0	0	0	0	0	0	0	0	0	0	0	0	0	0	0	1	0	1	0	1	0	3
866771	Bacteroidetes	Prevotella	Prevotella disiens	Prevotella disiens FB035-09AN	3003828	0	0	0	0	0	0	0	0	0	0	0	0	0	0	0	0	0	0	0	0	0	1	0	0	0	0	0	0	0	0	0	1	0	0	0	0	0	1	0	0	0	0	0	0
866776	Firmicutes	Veillonella	Veillonella atypica	Veillonella atypica ACS-049-V-Sch6	2053871	0	0	0	0	0	0	0	0	0	0	0	0	0	0	0	0	0	0	0	0	0	0	0	0	0	0	0	0	0	0	0	1	0	0	0	0	0	1	0	0	0	0	0	0
869209	Spirochaetes	Treponema	Treponema succinifaciens	Treponema succinifaciens DSM 2489	2731853	0	0	0	0	0	0	0	0	0	0	0	0	0	0	0	0	0	0	0	0	0	0	0	0	0	0	0	0	0	0	0	0	0	0	0	0	0	0	0	0	0	0	0	0
871237	Firmicutes	Streptococcus	Streptococcus infantis	Streptococcus infantis SK1302	1792252	0	0	0	0	0	0	0	0	0	0	0	0	0	0	0	1	0	0	0	0	0	1	0	0	0	0	0	0	0	0	0	0	0	0	0	0	0	1	0	1	0	1	1	3
873517	Bacteroidetes	Capnocytophaga	Capnocytophaga ochracea	Capnocytophaga ochracea F0287	2635317	0	0	0	0	0	0	0	0	0	0	0	0	0	0	0	0	0	0	0	0	0	0	0	0	0	0	0	0	0	0	0	1	0	1	0	0	0	1	0	0	0	0	0	0
873533	Bacteroidetes	Prevotella	Prevotella oralis	Prevotella oralis ATCC 33269	2833787	0	0	0	0	0	0	0	0	0	0	0	0	0	0	0	0	0	0	0	0	0	1	0	0	0	0	0	0	0	0	1	1	0	0	0	0	0	0	0	0	0	0	0	0
879243	Bacteroidetes	Porphyromonas	Porphyromonas asaccharolytica	Porphyromonas asaccharolytica DSM 20707	2186370	0	0	0	0	0	0	0	0	0	0	0	0	0	0	0	0	0	0	0	0	0	1	0	0	0	0	0	0	0	0	0	1	0	0	0	0	0	0	0	0	0	0	0	0
879309	Firmicutes	Veillonella	Veillonella sp. oral taxon 158 _UNID_	Veillonella sp. oral taxon 158 str. F0412	2176752	0	0	0	0	0	0	0	0	0	0	0	0	0	0	0	0	0	0	0	0	0	0	0	0	0	0	0	0	0	0	0	1	0	0	0	0	0	1	0	0	0	0	0	0
879310	Firmicutes	Selenomonas	Selenomonas sp. oral taxon 137 _UNID_	Selenomonas sp. oral taxon 137 str. F0430	2475066	0	0	0	0	0	0	0	0	0	0	0	0	0	0	0	0	0	0	0	0	0	0	0	0	0	0	0	0	0	0	0	1	0	0	0	0	0	2	0	0	0	0	0	1
887325	Firmicutes	Eubacterium	Eubacterium saburreum	Lachnoanaerobaculum saburreum DSM 3986	2970488	0	0	0	0	0	0	0	0	0	0	0	0	0	0	0	0	0	0	0	0	0	0	0	0	0	0	0	0	0	0	0	0	0	0	0	0	0	0	0	0	0	1	0	1
887898	Proteobacteria	Lautropia	Lautropia mirabilis	Lautropia mirabilis ATCC 51599	3137198	0	1	0	0	0	0	0	0	0	0	0	0	0	0	0	0	0	0	0	0	0	1	0	0	0	0	0	0	0	0	0	0	0	0	0	0	0	0	0	0	0	0	0	0
887929	Firmicutes	Pseudoramibacter	Pseudoramibacter alactolyticus	Pseudoramibacter alactolyticus ATCC 23263	2327229	0	0	0	0	0	0	0	0	0	0	0	0	0	0	0	0	0	0	0	0	0	0	0	0	0	0	0	0	0	0	0	0	0	0	0	0	0	0	0	0	0	0	0	0
888049	Firmicutes	Streptococcus	Streptococcus sanguinis	Streptococcus oralis ATCC 49296	2054852	0	0	0	0	0	0	0	0	0	0	0	0	0	0	0	0	0	0	0	0	0	1	0	0	0	0	0	0	0	0	0	0	0	0	0	0	0	1	0	1	0	1	0	3
888052	Actinobacteria	Actinomyces	Actinomyces sp. oral taxon 180 _UNID_	Actinomyces sp. oral taxon 180 str. F0310	2348120	0	0	0	0	0	0	0	0	0	0	0	0	0	0	0	0	0	0	0	0	1	0	0	0	0	0	0	0	0	0	0	0	0	0	0	0	0	0	0	0	0	1	1	0
888056	Actinobacteria	Actinomyces	Actinomyces sp. oral taxon 448 _UNID_	Actinomyces sp. oral taxon 448 str. F0400	2801370	0	0	0	0	0	0	0	0	0	0	0	0	0	0	0	0	0	0	0	0	0	0	0	0	0	0	0	0	0	0	0	0	0	0	0	0	0	0	0	0	0	1	1	1
888057	Proteobacteria	Aggregatibacter	Aggregatibacter segnis	Aggregatibacter segnis ATCC 33393	1992124	0	0	0	0	0	0	0	0	0	0	0	0	0	0	0	0	0	0	0	0	1	2	0	0	0	0	0	0	0	0	0	1	0	0	0	0	0	0	0	0	0	1	0	0
888059	Bacteroidetes	Capnocytophaga	Capnocytophaga sp. oral taxon 338 _UNID_	Capnocytophaga sp. oral taxon 338 str. F0234	2478610	0	0	0	0	0	0	0	0	0	0	0	0	0	0	0	0	0	0	0	0	0	0	0	0	0	0	0	0	0	0	0	1	0	0	0	0	0	0	0	0	0	0	0	0
888060	Firmicutes	Centipeda	Centipeda periodontii	Centipeda periodontii DSM 2778	2716458	0	0	0	0	0	0	0	0	0	0	0	0	0	0	0	0	0	0	0	0	0	0	0	0	0	0	0	0	0	0	0	1	0	0	0	0	0	2	0	0	0	1	0	0
888741	Proteobacteria	Kingella	Kingella denitrificans	Kingella denitrificans ATCC 33394	2186592	0	0	0	0	0	0	0	0	0	0	0	0	0	0	0	0	0	0	0	0	0	0	0	0	0	0	0	0	0	0	0	1	0	0	0	0	0	0	0	0	0	0	0	0
888742	Proteobacteria	Neisseria	Neisseria bacilliformis	Neisseria bacilliformis ATCC BAA-1200	2434769	0	0	0	0	0	0	0	0	0	0	0	0	0	0	0	0	0	0	0	0	0	0	0	0	0	0	0	0	0	0	0	1	0	0	0	0	0	0	0	0	0	0	0	0
888743	Bacteroidetes	Prevotella	Prevotella multiformis	Prevotella multiformis DSM 16608	3034360	0	0	0	0	0	0	0	0	0	0	0	0	0	0	0	0	0	0	0	0	0	1	0	0	0	0	0	0	0	0	0	1	0	0	0	0	0	2	0	0	0	0	0	0
888746	Firmicutes	Streptococcus	Streptococcus peroris	Streptococcus peroris ATCC 700780	1633292	0	0	0	0	0	0	0	0	0	0	0	0	0	0	0	0	0	0	0	0	0	1	0	0	0	0	0	0	0	0	0	0	0	0	0	0	0	1	0	1	0	1	0	1
888832	Bacteroidetes	Prevotella	Prevotella salivae	Prevotella salivae DSM 15606	3140543	0	0	0	0	0	0	0	1	1	0	0	0	0	0	0	0	0	0	0	0	0	1	0	0	0	0	0	1	0	0	1	1	1	0	0	0	0	2	0	1	1	0	0	0
888833	Firmicutes	Streptococcus	Streptococcus australis	Streptococcus australis ATCC 700641	2110220	0	0	0	0	0	0	0	0	0	0	0	0	0	0	0	0	0	0	0	0	0	1	0	0	0	0	0	0	0	0	0	0	0	0	0	0	0	2	0	1	0	1	0	3
889201	Firmicutes	Streptococcus	Streptococcus cristatus	Streptococcus cristatus ATCC 51100	1994424	0	0	0	0	0	0	0	0	0	0	0	0	0	0	0	0	0	0	0	0	0	0	0	0	0	0	0	0	0	0	0	0	0	0	0	0	0	2	0	0	0	1	0	2
903814	Firmicutes	Eubacterium	Eubacterium limosum	Eubacterium limosum KIST612	4316707	0	0	0	0	0	0	0	0	0	0	0	0	0	0	0	0	0	0	0	0	0	0	0	0	0	0	0	0	0	0	0	0	0	0	0	0	0	2	0	0	0	1	0	0
904294	Firmicutes	Streptococcus	Streptococcus sp. oral taxon 056 _UNID_	Streptococcus sp. oral taxon 056 str. F0418	1943250	0	0	0	0	0	0	0	0	0	0	0	0	0	0	0	0	0	0	0	0	0	0	0	0	0	0	0	0	0	0	0	0	0	0	0	0	0	2	0	1	0	1	0	4
904296	Firmicutes	Oribacterium	Oribacterium sp. oral taxon 108 _UNID_	Oribacterium sp. oral taxon 108 str. F0425	2518361	0	0	0	0	0	0	0	0	0	0	0	0	0	0	0	0	0	0	0	0	0	0	0	0	0	0	0	0	0	0	0	0	0	0	0	0	0	0	0	0	0	1	1	0
904306	Firmicutes	Streptococcus	Streptococcus vestibularis	Streptococcus vestibularis F0396	2022289	0	0	0	0	0	0	0	0	0	0	0	0	0	0	0	0	0	0	0	0	0	1	0	0	0	0	0	0	0	0	0	0	0	0	0	0	0	2	0	0	0	1	0	1
908338	Firmicutes	Peptoniphilus	Peptoniphilus harei	Peptoniphilus harei ACS-146-V-Sch2b	1836030	0	0	0	0	0	0	0	0	0	0	0	0	0	0	0	0	0	0	0	0	0	0	0	0	0	0	0	0	0	0	0	0	0	0	0	0	0	1	0	0	0	0	0	0
908340	Firmicutes	Clostridium	Clostridium sp. HGF2 _UNID_	Clostridium sp. HGF2	4099852	0	0	0	0	0	0	0	0	0	0	0	0	0	0	0	0	0	0	0	0	0	0	0	0	0	0	0	0	0	0	0	0	0	0	0	0	0	4	1	0	0	2	0	17
908612	Bacteroidetes	Alistipes	Alistipes sp. HGB5 _UNID_	Alistipes sp. HGB5	3464615	0	0	0	0	0	0	0	0	0	0	0	0	1	0	0	0	0	0	0	0	0	1	0	0	0	0	0	0	0	0	0	1	0	0	0	1	0	2	0	0	0	0	0	0
908937	Bacteroidetes	Prevotella	Prevotella dentalis	Prevotella dentalis DSM 3688	3240350	0	0	0	0	0	0	0	0	0	0	0	0	0	0	0	0	0	0	0	0	0	1	0	0	0	0	1	0	0	0	1	1	6	0	0	0	0	1	0	0	3	0	0	0
927666	Firmicutes	Streptococcus	Streptococcus oralis	Streptococcus oralis Uo5	1958690	0	0	0	0	0	0	0	0	0	0	0	0	0	0	0	0	0	0	0	0	0	1	0	0	0	0	0	0	0	0	0	0	0	0	0	0	0	1	0	1	0	1	0	2
935588	Proteobacteria	Neisseria	Neisseria meningitidis	Neisseria meningitidis M01-240355	2287777	0	0	0	0	0	0	0	0	0	0	0	0	0	0	0	0	0	0	0	0	0	1	0	0	0	0	0	0	0	0	0	1	0	0	0	0	0	0	0	0	0	0	0	0
935897	Proteobacteria	Haemophilus	Haemophilus influenzae	Haemophilus influenzae F3047	2007018	0	0	0	0	0	0	0	0	0	0	0	0	0	0	0	0	0	0	0	0	1	2	0	0	0	0	0	0	0	0	0	1	0	0	0	0	0	0	0	0	0	1	2	0
944560	Actinobacteria	Actinomyces	Actinomyces sp. oral taxon 175 _UNID_	Actinomyces sp. oral taxon 175 str. F0384	3133330	0	0	0	0	0	0	0	0	0	0	0	0	0	0	0	0	0	0	0	0	0	0	0	0	0	0	0	0	0	0	0	0	0	0	0	0	0	1	0	0	0	1	1	1
944564	Firmicutes	Veillonella	Veillonella sp. oral taxon 780 _UNID_	Veillonella sp. oral taxon 780 str. F0422	1731014	0	0	0	0	0	0	0	0	0	0	0	0	0	0	0	0	0	0	0	0	0	0	0	0	0	0	0	0	0	0	0	1	0	0	0	0	0	0	0	0	0	0	0	0
944565	Firmicutes	undef	Parvimonas sp. oral taxon 393 _UNID_	Parvimonas sp. oral taxon 393 str. F0440	1483165	0	0	0	0	0	0	0	0	0	0	0	0	0	0	0	0	0	0	0	0	0	0	0	0	0	0	0	0	0	0	0	0	0	0	0	0	0	1	0	0	0	0	0	0
981539	Firmicutes	Streptococcus	Streptococcus gallolyticus	Streptococcus gallolyticus subsp. gallolyticus ATCC 43143	2362241	0	0	0	0	0	0	0	0	0	0	0	0	0	0	0	0	0	0	0	0	0	0	0	0	0	0	0	0	0	0	0	0	0	0	0	0	0	0	0	0	0	0	0	0
997352	Bacteroidetes	Prevotella	Prevotella nigrescens	Prevotella nigrescens ATCC 33563	2612230	0	0	0	0	0	0	0	0	0	0	0	0	0	0	0	0	0	0	0	0	0	1	0	0	0	0	0	0	0	0	0	1	0	0	0	0	0	2	1	0	0	0	0	0
997353	Bacteroidetes	Prevotella	Prevotella pallens	Prevotella pallens ATCC 700821	3047417	0	0	0	0	0	0	0	0	0	0	0	0	0	0	0	0	0	0	0	0	0	1	0	0	0	0	0	0	0	0	0	1	0	0	0	0	0	2	0	0	0	0	0	0
997830	Firmicutes	Streptococcus	Streptococcus infantis	Streptococcus infantis X	1869505	0	0	0	0	0	0	0	0	0	0	0	0	0	0	0	0	0	0	0	0	0	1	0	0	0	0	0	0	0	0	0	0	0	0	0	0	0	1	0	1	0	1	0	2
1000588	Firmicutes	Streptococcus	Streptococcus mitis	Streptococcus mitis bv. 2 str. SK95	2020730	0	0	0	0	0	0	0	0	0	0	0	0	0	0	0	0	0	0	0	0	0	1	0	0	0	0	0	0	0	0	0	0	0	0	0	0	0	1	0	1	0	1	0	3
1005705	Firmicutes	Streptococcus	Streptococcus infantis	Streptococcus infantis SK1076	1744061	0	0	0	0	0	0	0	0	0	0	0	0	0	0	0	0	0	0	0	0	0	1	0	0	0	0	0	0	0	0	0	0	0	0	0	0	0	1	0	1	0	1	0	2
1028803	Proteobacteria	Haemophilus	Haemophilus haemolyticus	Haemophilus haemolyticus M19501	1884911	0	0	0	0	0	0	0	0	0	0	0	0	0	0	0	0	0	0	0	0	1	2	0	0	0	0	0	0	0	0	0	1	0	0	0	0	0	0	0	0	0	1	0	0
1028805	Proteobacteria	Haemophilus	Haemophilus haemolyticus	Haemophilus haemolyticus M21621	2089205	0	0	0	0	0	0	0	0	0	0	0	0	0	0	0	0	0	0	0	0	1	3	0	0	0	0	0	0	0	0	0	2	0	0	0	0	0	0	0	0	0	1	0	0
1035184	Firmicutes	Streptococcus	Streptococcus constellatus	Streptococcus constellatus subsp. pharyngis SK1060 = CCUG 46377	1963771	0	0	0	0	0	0	0	0	0	0	0	0	0	0	0	0	0	0	0	0	0	0	0	0	0	0	0	0	0	0	0	0	0	0	0	0	0	1	0	0	0	1	0	4
1035188	Proteobacteria	Haemophilus	Haemophilus pittmaniae	Haemophilus pittmaniae HK 85	2182608	0	0	0	0	0	0	0	0	0	0	0	0	0	0	0	0	0	0	0	0	1	2	0	0	0	0	0	0	0	0	0	0	0	0	0	0	0	1	0	0	0	1	0	0
1035189	Firmicutes	Streptococcus	Streptococcus infantis	Streptococcus infantis SK970	1945605	0	0	0	0	0	0	0	0	0	0	0	0	0	0	0	0	0	0	0	0	0	1	0	0	0	0	0	0	0	0	0	0	0	0	0	0	0	1	0	1	0	1	1	3
1040964	Firmicutes	Lactobacillus	Lactobacillus ruminis	Lactobacillus ruminis SPM0211	2172227	0	0	0	0	0	0	0	0	0	0	0	0	1	0	0	0	0	0	0	0	0	1	0	0	0	0	0	0	0	0	0	0	0	0	0	0	0	1	0	0	0	1	0	6
1042156	Firmicutes	Clostridium	Clostridium sp. SY8519 _UNID_	Clostridium sp. SY8519	2835737	0	0	0	0	0	0	0	0	0	0	0	0	0	0	0	0	0	0	0	0	0	0	0	0	0	0	0	0	0	0	0	0	0	0	0	0	0	2	0	0	0	0	0	0
1048332	Firmicutes	Streptococcus	Streptococcus salivarius	Streptococcus salivarius CCHSS3	2217184	0	0	0	0	0	0	0	0	0	0	0	0	0	0	0	0	0	0	0	0	0	1	0	0	0	0	0	0	0	0	0	0	0	0	0	0	0	2	0	0	0	1	0	3
1051074	Firmicutes	Streptococcus	Streptococcus thermophilus	Streptococcus thermophilus JIM 8232	1929905	0	0	0	0	0	0	0	0	0	0	0	0	0	0	0	0	0	0	0	0	0	0	0	0	0	0	0	0	0	0	0	0	0	0	0	0	0	2	0	0	0	1	0	2
1054460	Firmicutes	Streptococcus	Streptococcus pseudopneumoniae	Streptococcus pseudopneumoniae IS7493	2190731	0	0	0	0	0	0	0	0	0	0	0	0	0	0	0	0	0	0	2	0	0	1	0	0	0	0	0	0	0	0	0	0	0	0	0	0	0	1	0	1	0	1	1	4
1064535	Firmicutes	Megasphaera	Megasphaera elsdenii	Megasphaera elsdenii DSM 20460	2474718	0	0	0	0	0	0	0	0	0	0	0	0	0	0	0	0	0	0	0	0	0	0	0	0	0	0	0	0	0	0	0	1	0	0	0	0	0	2	0	0	0	1	0	1
1069533	Firmicutes	Streptococcus	Streptococcus infantarius	Streptococcus infantarius subsp. infantarius CJ18	1988420	0	0	0	0	0	0	0	1	0	0	0	0	0	0	0	0	0	0	0	0	0	0	0	0	0	0	0	0	0	0	0	0	0	0	0	0	0	1	0	0	0	1	0	4
[truncated: 176 more columns]

## Sheet: metagenome cazyme abundace
Metagenome sample	body_site	group	gender	AA10	AA3	CBM0	CBM1	CBM12	CBM13	CBM2	CBM20	CBM25	CBM26	CBM27	CBM32	CBM34	CBM35	CBM4	CBM40	CBM41	CBM42	CBM47	CBM48	CBM5	CBM50	CBM51	CBM6	CBM62	CBM66	CBM67	CBM72	CBM9	CE0	CE1	CE11	CE12	CE14	CE15	CE2	CE3	CE4	CE6	CE7	CE8	CE9	GH0	GH1	GH10	GH101
alien_11_600_0	gut	Control	M	1430.27	2.54757	0	6.868	3.35163	55.8767	14.1682	79.4822	16341.9	0	16334.8	2058.09	222.55	71.5451	6.868	18.0006	74565.8	1284.61	56.5416	15175	560.471	90397.8	17128.1	15421	39408.8	6870.58	1198.22	0	18742	17372.8	118508	65051.8	117455	22.6051	88662	19432.3	13.9367	295428	1250.35	27139.3	281045	421015	206940	484384	34292.9	32260.8
alien_11_918_0	gut	Control	M	625.457	5.12095	0	7.88889	5.13311	0		2102.7	0	0	0	6073.95	0	22863.3	16.0292	614.086	48031.3	3133.5	0.192882	1177.47	159.199	72158.8	9915.9	19842.3	47638.7	6632.41	4996.11	0	36035	145487	108144	76021.9	122454	162.574	91326.9	15288.8	7.88889	270459	8482.65	45419.2	276639	358650	129005	433944	32301.6	19248.4
alien_OR_600	oral	Control	M	4.6608	1961.86	0	0	0	0	0	13881.5	4132.02	0	243.527	157.744	13.6439	0	0	3878.42	0	0	31999.8	217.95	16651.5	183103	0	3.05156	3821.88	0	22.4502	25235.3	4.56201	957.38	37572.7	175585	6750.42	22986.8	0	0.305768	0	296766	8980.72	105456	6436.5	188611	69279.8	355256	1758.81	74605.7
alien_OR_918	oral	Control	M	0	2645.51	0	0	0	0	0	5830.43	2546.09	0	222.919	97.9202	163.38	0	0	3228.04	0	0	47789.6	175.481	12435	160416	0	7.40231	2279.28	0	143.771	16620.6	0	695.811	25685.8	110523	5667.62	14254.5	0	32.099	0	243511	6928.87	100852	5069.94	165129	69874.2	334091	1750.61	55139.7
bugkiller_11_600_0	gut	Control	M	8.65373	0.339529	129.264	0	1.11672	209.446	7.08663	739.758	139.196	0	139.196	3416.1	320.27	3054.1	7.08383	37.7848	1634.91	1666.39	0.165478	19274.8	157.091	108638	1198.63	3404.85	19608.7	64.0389	57.8666	0	3671.13	159631	102045	109666	49861.6	10.3639	14958.1	95779.3	0	103624	4644.61	108514	373647	122950	42705.8	115361	171092	443.966
bugkiller_11_918_0	gut	Control	M	2.84867	1.8838	0	0	0	0	0	1337.34	197.349	0	197.349	3594.85	0	2377.66	17.1504	114.712	1196.73	4919.32	11.1769	1719.65	18.0674	208409	859.654	13499.1	32395.4	1057.69	14.5122	0	4160.81	294903	202152	207583	39216.5	21.0509	27989.7	185561	0	94140.8	4946.52	215850	682580	198000	32645.3	272498	320977	344.484
bugkiller_30_600_0	oral	Control	M	0	309.38	2.75651	0	0	0	4.53359	7875.4	6684.78	0	17.8098	21.5175	115.867	0	0	3389.51	0	0	22236.1	17.9742	22354.5	224883	0	0	1158.67	0	21.7545	80783.6	0	180.995	87460.8	232127	7320.17	18834.4	18.9029	100.855	0	395416	1458.99	73346.5	7389.03	127884	42890.2	200688	552.567	34679.9
bugkiller_OR_918	oral	Control	M	12.125	563.841	0	0	0	0	5.18724	16922	3168.46	0	28.0193	105.14	275.975	1.27206	0	2092.34	1.73907	0	44993.7	15.4242	21713.1	243771	0	32.1701	13623.2	5.08946	29.8693	31619.3	6.36152	516.906	34985.6	193462	5087.83	11842.8	39.7227	196.778	0	272987	2237.61	86882.2	4632.29	167086	57217.3	267750	1139.87	50488.8
CCIS02379307ST_4_0	gut	CRC	M	15.3376	2.70108	0	0	0	1862.39	0	529.719	14.4547	4.88709	0	2137.07	1823.3	2664.84	0	762.599	3217.81	2813.26	18.7866	1138.25	111.483	25299.6	10339	5666.61	27711.1	108.317	29.4145	0	3199.68	50676.2	38377.7	27623.5	32861.2	2.70108	10722.1	7987.79	9.56766	71697.9	10043.1	16476.8	65381.2	67224.7	45140.8	31544.7	9919.28	16431.9
CCIS03609590OR_4_0	oral	CRC	M	0	838.061	0	0	0	0	0	484.795	16.8604	0	10.1848	39.978	342.75	0	0	172.776	0	0	9061.62	41.1152	1288.81	23557.3	0	1.12792	700.065	0	464.45	949.062	0	442.775	2635.23	12197.2	3007.65	5292.59	0	1.60602	0	21266.4	220.333	13285.5	1612.07	16703.4	8838.76	40104.4	634.602	4972.71
CCIS09568613ST_4_0	gut	Control	M	2945.15	1121.98	26.0457	13.8286	39.4171	5512.81	342.058	17615.3	150.28	79.9696	56.0781	7039.26	40730.8	8992.4	28.0979	406.983	13440.3	12344.8	112.13	11507.7	2573.34	135876	39908.4	45646.9	97966.9	3122.18	2400.28	41.4169	10131.3	162084	173867	164318	66070.6	1309.1	44698.6	73043.6	28.0613	407187	62192.8	46410.3	265009	368636	235042	419944	53547.1	3892.14
CCIS10297869OR_20_0	oral	CRC	M	0	40.8622	0	0	0	0	0	515.333	177.275	0	12.4148	28.4138	158.72	0.619987	0	1917.05	0	0	17569.5	15.0352	3158.31	46592.7	0	0	329.297	0	24.2633	2410.48	0.619987	270.174	3844.45	19345	437.025	53593.9	16.6832	80.4524	0	56318.3	278.087	32621.4	403.924	46526.4	19016.1	123035	99.3291	18227.5
CCIS11015875ST_4_0	gut	CRC	M	17.9323	139.95	0	0	2.37042	32593.1	0	5771.25	5.98594	0	5.98594	935.026	2100.59	1887.67	12.1852	3710.92	14293.5	1240.88	0	1548.36	174.472	93966.9	94875.8	49711	133247	352.96	389.079	0	7841.69	127470	218718	130687	60470	174.599	119627	32570.6	0	248498	42703	92034.7	215095	264878	216682	278217	57374.7	8436.72
CCIS11035283OR_31_0	oral	Control	F	1.6532	1448.38	0	0	0	0	0	5010.53	4196.51	0	88.0096	609.257	1331.73	0	0	1007.11	0	0	4704.24	92.1113	32129.1	137696	3.26036	0	2706.76	0	573.348	38282.2	3.26036	3080.01	58352.8	181394	8778.44	97908.2	91.38	507.179	0	232883	2501.02	36940.2	7374.59	109239	53922	153103	1502.63	17600.1
CCIS12656533ST_4_0	gut	CRC	M	42.5249	4.98542	0	0	0.311296	0	0	3125.02	23.5831	0	23.5831	1038.13	2287.27	5147.74	0	422.711	1206.21	8082.73	189.186	7814.86	79.084	22401.9	121459	4506.41	30713.4	1331.67	96.5685	23.0452	8448.34	39325.4	22101.5	139436	38484.9	65.5753	5953.3	5823.69	0	203568	2584.64	10035.3	64797.7	194202	403345	73653.3	9156.39	7638.27
CCIS13011915OR_31_0	oral	CRC	M	1.89257	61.4107	0	0	0	0	22.7974	6715.84	6178.5	0	33.5842	108.202	1972.33	0	0	1998.3	0	0	5758.63	0	13855.9	109536	0	0	3944.65	0	109.394	15198.4	0	2090.76	56729	122996	9313.16	35662.1	0	1000.35	0	178731	2898.59	66734.9	8928.59	68945.5	31746.3	112494	2532.53	13185.2
CCIS13903342OR_31_0	oral	CRC	M	4.76559	0	2.90862	0	0	0	0	2993.5	2924.27	0	23.4907	35.8422	1042.92	7.03867	0	1005.09	0	0	8075.68	0	15896.7	55374.9	0	6.26054	2058.61	3.13027	1202.84	12602.1	10.1689	1150.1	17893.6	87136.9	10737	39271.5	17.17	911.19	0	152409	1228.28	27506.7	7125.24	79763.1	30501.2	100859	1706.93	9381.08
CCIS16271858OR_31_0	oral	Control	F	6.92728	3658.82	0	0	0	0	0	533.087	213.786	0	69.2871	20.0224	47.5768	0.524265	0	776.217	0	0	7306.63	0	7087.72	99758	0	0	265.925	0	4.10344	360.356	0.524265	737.867	5777.52	84074.9	949.79	21071.1	31.4501	85.8891	0	72170.4	242.379	29538.9	925.985	46742	13282.9	100915	506.055	16411.2
CCIS17669415ST_4_0	gut	CRC	F	307.891	67.7553	2564.38	52.149	0.418721	12685.8	10.7665	5417.4	42.6524	5.48316	26.4346	8041.65	2564.11	4971.8	62.9161	103.128	494.886	1391.88	511.371	7064.93	3115.54	68595.1	35122.1	18805.6	46093.6	29.9417	519.463	31.2694	9695.96	73236.5	80795	70376.6	44947.9	418.08	46122.3	14496.3	62.8836	288488	1793.87	62181	132753	281705	171918	404009	13280.2	7473.21
CCIS20412074OR_31_0	oral	Control	M	0	426.744	0	0	0	0	0	6681.64	3037.67	0	32.6226	81.364	220.652	0	0	1390.75	0	0	15168.8	55.7168	13235.5	122182	0	1.67198	3782.43	0.835989	122.61	26666	0.835989	626.981	30872.9	110941	4300.76	57479.3	12.0112	347.726	0	144614	338.789	35784.1	3929.38	78352.5	39125.3	149602	552.17	16003.2
CCIS21278152ST_4_0	gut	CRC	M	2409.6	64.6002	0	0	9.89979	769.9	0	124580	62.4405	10.7567	41.4867	470.665	7403.79	3458.39	10.5565	211.825	3085.33	2590.79	10.5841	14842.9	158.844	45651.2	3655.3	24590.8	13980.8	0	387.521	51.1344	3678.56	45220.3	47935.8	66392.7	33366.5	42.002	20600.2	68926.1	0	173249	3853.69	36438	150232	118871	189742	178194	56072.3	2857.96
CCIS22958137ST_20_0	gut	CRC	M	8.45894	58.2032	3.93413	0	1.00656	12226.2	12.9408	4525.17	25.4184	0	25.4184	5392.46	7712.61	7154.92	0	549.971	6265.44	62347.7	25.6368	68607.4	328.523	230390	50047.5	96886.9	436711	658.371	1466.22	43.8355	47962.1	507582	666847	217018	397418	225.796	120084	159773	0	667717	254073	224552	589311	462508	384851	429269	379799	2853.78
CCIS23164343ST_4_0	gut	Control	M	2316.14	60.751	1.65895	15.8587	194.185	5.37596	21.793	30298.9	0	0	0	1989.69	262.103	591.009	21.3134	507.088	14000.1	18075.3	0.637113	10186.1	107.121	6280.68	2470.87	2384.36	2162.48	64.2733	504.484	0	1193.28	4674.41	32125.5	6164.41	15468.7	77.1329	1974.74	4804.66	15.8587	270321	1660.2	3475.01	21507.8	178652	205818	168997	2430.26	2060.65
CCIS24079203OR_31_0	oral	CRC	M	0	1306.26	0	0	0	0	0	1908.56	557.895	0	9.00462	5.72469	90.7199	0	0	2651.68	0	0	10614.4	60.5846	17951.3	115830	48.7184	7.98652	245.022	1.99986	52.7954	7278.47	50.7183	510.783	11469.7	91366	2077.06	57978.6	197.125	254.29	0	132456	1124.08	40461.3	1583.34	76277.6	24690	146315	839.199	25241.7
CCIS24962602OR_31_0	oral	Control	F	0.483317	15885.8	0	0	0	0	9.09139	260.997	111.963	0	2.23217	81.4658	17.6752	0	0	1016.19	0	0	4434.48	0	11857.2	91460.5	0	0	44.1845	0	0	3704.39	0	222.926	6160.31	59621.2	346.326	24754.7	0	38.2459	0	88387	270.785	31193.4	335.003	78584.4	31310.5	133573	245.85	26913
CCIS25955412OR_31_0	oral	CRC	M	35.0024	0	0	0	0	0	0	255.1	276.424	0	30.6571	4.49776	9.75381	0	0	521.609	0	0	2450.63	195.16	23265.8	78942.7	0	0	18.6698	0	18.4356	5449.27	0	1313.65	14596.3	86377.3	540.323	65426.5	5.08545	416.87	0	100799	4.61417	24770.8	474.017	65360.7	20963.8	142788	79.7499	6214.81
CCIS29210128ST_4_0	gut	Control	M	190.276	14.7946	0	0	30.1309	414.815	0	2857.89	0	0	0	3130.81	344.621	12373.3	0	1537.3	322.239	7166.43	333.019	4037.22	33.566	145726	74821.9	28337.5	172798	230.038	3058.86	12.1498	71983.5	235960	118166	161684	193478	73.148	24765.9	4767.47	0	239410	32180.7	80309.9	306317	347456	180995	139815	30055.8	2278.78
CCIS31468964OR_4_0	oral	CRC	F	0	1447.59	0	0	0	0	0	150.84	60.453	0	0	36.6477	129.328	0	0	155.82	0	0	1598.23	0	1022.33	10208.5	0	0	266.261	0	0	215.151	0	174.766	722.261	7329.85	94.6113	3415.26	0	5.45391	0	10621.1	127.827	3675.42	94.6113	6414.21	3060.16	13190.5	34.1583	1433.66
CCIS32916603OR_31_0	oral	Control	M	0	615.082	0	0	0	0	5.52426	2764.23	893.506	0	2.7127	62.4361	1082.35	0	0	1069.24	0	0	5597.7	531.205	8259.33	115186	0	0	3519.9	0	121.938	13242.1	0	1178.95	15038.4	118043	1756.91	22386.1	17.5495	83.6868	0	103312	4119.19	16710.2	1442.32	39506.4	13980.7	61751.8	267.333	7659.91
CCIS33977131OR_31_0	oral	Control	F	0	2137.69	16.8878	0	0	0	15.8714	19686.1	14735.4	0	123.148	197.507	388.917	0	0	10304.9	0	0	27906.6	23.5969	52133.5	250853	7.73652	20.7134	4909.92	0	167.551	56514.1	7.73652	2028.34	80873.4	230188	16983.7	161888	56.6851	669.652	0	496246	2811.86	145960	16271.8	241768	97407.2	481420	827.716	55524.6
CCIS34055159ST_4_0	gut	CRC	M	1280.93	1291.49	0	0	6.09296	1657.17	0	64.9095	0	0	0	1097.54	1310.38	678.832	0	3641.62	87486.6	1376.55	322.902	943.259	1530.06	124921	6821.32	6883.54	12830.6	195.59	494.424	7.99084	5253.05	40863.1	30573.5	46582.3	65476	1984.15	49283	16093.4	0	172569	4239.33	33284.7	259648	325836	118589	260673	40739.5	5134.89
CCIS34604008ST_4_0	gut	Control	F	1216.6	7.69847	0	22.5711	0.917907	1474.81	23.263	70.3618	0	0	0	1166.86	4004.58	2218.85	28.3938	1801	432.98	3652.2	85.284	20369	62.7225	64872.9	9125.88	3172.13	27677.2	69.5592	1361.66	0	17122.3	55823.9	41899.1	69514.9	85324.5	64.2776	20342.9	63591.5	22.5711	269339	1063.22	40366.8	209053	255252	135173	356023	58236.4	13320.5
CCIS36368732OR_31_0	oral	CRC	F	0	4629.14	0	0	0	0	0	6229.49	1401.87	0	50.4192	116.407	270.948	1.32521	0	1096.33	0	0	8531.65	0	10767.1	134000	2.65425	0	3657.53	0	1011.32	10762.8	3.97946	371.03	21040.6	139437	8937.94	69175.1	135.553	428.163	0	118186	1433.03	31513	6180.25	53669.3	21351.7	112692	2345.21	14974.2
CCIS36699628ST_4_0	gut	Control	F	238.7	623.109	6.29319	0	2.01267	1386.77	0	46455.8	0	0	0	8477.96	641.273	483.404	20.6924	6444.02	13721.4	2564.47	44.605	12661.3	876.95	32288.1	5024.39	9534.16	11648.1	149.001	1759.14	0	1275.55	24456	41268.4	18248.3	21352.8	762.163	8356.61	2402.36	0	377984	12673.9	9444.97	53674.8	330137	190918	489202	10401.6	11459.8
CCIS36797902ST_4_0	gut	Control	M	6.76271	60.4646	4.04229	0	0	91.6113	0	20135.1	19.5699	0	19.5699	2251.16	14288.1	4161.01	0	3045.69	374.446	3353.63	0	1500.7	127.94	61569.6	55494.5	29989.9	118090	0	917.311	0	13162.5	152941	180716	113988	95449.3	136.363	36457.8	48977.4	0	195150	81594	65981.6	165421	175712	214373	206784	104085	5943.58
CCIS38765456ST_20_0	gut	CRC	F	19.9172	77.0507	8.31449	0	9.65559	2586.61	0	107921	41.7855	41.7855	0	2570.51	7237.51	5872.74	27.3386	3718.98	11346.6	1879.21	44.0144	19942.4	275.859	98035	10042.1	35315.3	73872.1	720.322	3839.42	6.60577	19843.6	97679.9	96367	102032	112967	237.724	38692.4	37047	0	316804	36522.4	40866	201488	316526	268337	264480	62799.8	47999.2
CCIS41692898ST_4_0	gut	Control	F	21.5187	16.3222	6.86963	7.29472	2.05001	14.8371	0	22428.1	0	0	0	3446.99	9247.03	3395.09	7.29472	2067.32	42780.5	2590.88	104.111	2751.11	299.445	100856	6078.15	34645.5	66958.3	3928.59	16761.4	0	8558.84	79829.1	96873.6	75156.4	82473.9	77.0225	33800.2	50274.6	7.29472	458467	7707.87	33433.9	207458	429150	217874	345234	30214	3041.07
CCIS41871920OR_20_0	oral	CRC	M	0	65.2187	0	0	0	0	0	56.9092	42.6235	0	2.54762	121.474	0	0	0	5823	0	0	37609	0	6996.88	90425.5	0	0	0	0	0	238.064	0	97.548	1905.61	13449.9	400.061	18176.8	0	5.086	0	109355	14.9541	79548.9	397.513	100900	45447.2	254641	349.794	31450.6
CCIS42171241OR_31_0	oral	CRC	M	0	20748	0	0	0	0	0	6516.57	954.429	0	37.7079	346.306	874.599	0	0	1747.03	0	0	12261.5	20.7577	8695.81	141203	8.00046	47.8399	3192.58	1.142	26.7984	11230.9	9.14245	1796.8	17776.8	123271	2190.27	88430.4	51.7462	465.148	0	133794	1018.11	38005.6	2667.43	74185.9	27764.7	163837	839.267	18418.2
CCIS43800109OR_31_0	oral	Control	M	1.53262	7227.56	0	0	0	0	0	6959.14	4525.91	0	63.4591	507.184	39.0991	0.754548	0	1625.24	2.06313	0	14832.9	36.5969	23865.3	161007	9.06765	0	1240.9	0	702.799	30513.5	9.82219	1322.5	44821.3	186644	10271.7	43036.5	45.8174	263.974	0	234549	3554.28	42744.5	8434.52	101234	57166.4	130237	2206.16	23034.2
CCIS44093303ST_4_0	gut	Control	F	0	19.3117	0	0	0	40.9026	0	26.4119	70.4815	70.4815	0	126961	6643.91	30485.5	0	11616.6	46.4313	2324.48	176.808	350.852	58.542	190885	10066.7	70020.2	257560	11.3199	63.0355	0	48446.9	676430	197435	199512	604044	105.427	39708	93573.7	0	509308	121569	206819	906212	659501	220829	956740	124515	15299.8
CCIS45793747ST_4_0	gut	Control	M	78.8915	156.761	0	141.149	0.666664	8764.67	8.5709	2191.49	0	0	0	5895.2	5706.27	5739.18	141.149	910.769	31053.4	10207.6	818.814	45201.3	1024.9	157200	26875.1	68054.5	142264	989.878	11410.4	16.6121	6982.95	270830	214531	129282	184698	284.318	99483.2	68002	141.149	492098	65884.7	126970	449713	434169	230189	505487	106780	3528.12
CCIS46467422ST_4_0	gut	CRC	F	0	1.41075	596.775	0	0	12.8927	0	6142.58	0	0	0	1416.72	20.3087	12355.6	13.0816	9.96806	3551.35	253.11	0	872.407	675.383	53710.9	40.9502	18935.6	31635.5	1380.84	26.7429	0	13777.6	182701	59703.4	52487.2	177554	7.58137	12503.9	506.151	0	93269.4	4374.96	58266.4	305190	114243	41258	29539.8	20483.7	737.815
CCIS47019864OR_31_0	oral	Control	F	0	6379.39	1.71692	0	0	0	0	2397.64	1612.76	0	80.4242	766.946	775.698	0	0	875.311	0	0	8003.66	44.7814	20343.9	97715.8	0.924626	0	1543.54	0	558.258	8096.69	0.924626	1491.76	15581.6	97532.2	5685.2	97638	11.9608	157.841	0	107490	537.191	25563.7	3995.57	69270.9	35784.6	130382	1017.75	12231.2
CCIS47284573ST_4_0	gut	CRC	M	44.4919	6.17599	3.17416	29.382	4.77955	6135.53	0	6959.96	30.525	20.5957	9.92928	2481.94	4273.85	3132.86	39.4882	331.137	11506.2	5825.05	29.8284	5806.13	40.5235	69159.9	19039.7	33074.4	49651.3	31.4244	1847.69	0	4510	85379.1	82732	94822.4	34602.7	30.2686	26044.9	33865.4	29.382	164559	5245.54	43026.7	119843	158779	87727	119211	11250.7	2386.41
CCIS48386703OR_4_0	oral	CRC	M	6.0629	961.796	0	0	0	0	0	76.0287	47.8168	0	47.8168	39.8994	12.8894	0	0	714.319	0	0	5083.68	24.129	8076.74	55903.9	0	1.98477	7.89861	0	110.975	123.047	0	606.744	4519.62	41812.6	1045.29	19295.7	12.8894	44.5672	0	32306.4	462.94	13666	709.017	34814	13137.4	61436.3	305.985	10997.4
CCIS48634038OR_31_0	oral	CRC	F	0	825.831	2.66288	0	0	0	0	2669.4	1683.51	0	25.8073	65.6282	112.212	0	0	1100.93	0	0	5489.43	17.3636	11908.8	86724.7	0	2.85656	368.919	0	117.687	29761.6	0	332.518	32477.6	115941	2775.05	18759.1	18.5508	59.9943	0	123804	582.121	21228.6	2439.05	57214.8	18164.3	65081.6	418.538	9383.88
CCIS48725289ST_4_0	gut	CRC	F	101.072	0.215942	0	11.6432	1.89398	11.8408	24.0191	746.16	17.8854	0	5.90198	8171.4	1477.36	3403.36	11.6432	83.2797	21360.7	3633.71	144.203	14032.8	2537.81	39903.6	1081	22071.7	27913.3	1254.41	8462.94	0	5077.94	34478	60069.5	35112.2	73228.5	46.4697	8598.58	23528.1	23.6266	267773	4005.08	15534.3	113937	192899	109784	171602	15545.8	16246.8
CCIS50471204ST_4_0	gut	Control	F	5864.22	12.9358	0	0	7.54498	5465.25	35.6524	7.76571	0	0	0	4588.58	6981.17	6921.02	0	11295.9	33159.4	15721.8	120.489	6898.98	82.6588	115406	30202.1	92911.5	113766	382.596	15729.1	0	8202.52	137348	199568	99012.7	111562	93.1915	63308.5	74595.3	0	514088	36748	72832.4	239522	366207	244279	374002	71398.6	47177.7
CCIS50801968OR_31_0	oral	Control	F	0	494.918	0	0	1.68653	0	0	1551.26	817.638	0	73.5774	61.8878	163.15	0	0	1983.73	0	0	11572.3	0	9780.75	124960	0.876121	1.74607	787.859	0	0	9193.9	0.876121	268.736	10347.8	115094	1235.78	79896.2	85.0001	276.15	0	93935.3	89.1519	29164.3	1349.51	58972.1	24747.2	134893	202.544	16580
CCIS52370277ST_4_0	gut	CRC	M	25.4106	60.5401	15.4462	0	0	183.534	16.9361	11394.2	0	0	0	7959.64	10953.5	9821.61	0	2001.98	47252.6	51.72	0.197736	472.9	272.212	151399	11593.1	48532.4	141120	2228.88	494.181	0	16202.9	128702	202626	133846	153362	230.443	21816.1	37327.1	0	374586	10438.8	64608.1	243379	307330	141371	184982	20522.5	3293.06
CCIS53043478ST_4_0	gut	CRC	M	0	7.49836	575.594	59.1653	2.40609	15824.6	0	2040.36	30.5478	15.5522	14.9956	16961.3	12333	7676.43	59.1653	1539.06	6502.56	13879.7	30.2489	2954.28	630.754	87007.6	45324.2	36755.7	91832.7	2526.81	288.811	14.797	11805.6	117043	78300.1	112547	70765.7	7.49836	57032.3	76153.7	59.1653	211740	13628.6	70215.6	235285	206767	129440	212487	65402.9	4113.78
CCIS53521324OR_31_0	oral	Control	F	0	4815.81	0	0	0	0	0	2777.9	435.575	0	27.8531	175.82	1067.34	0	0	1392.4	0	0	8969.13	18.74	20856	123395	1.03183	20.5619	3049.66	0	90.7259	10774	1.03183	1178.38	17638.9	118262	2549.55	40102.1	93.0157	303.485	0	108491	3058.8	31476.4	2331.97	69208.2	32137.4	100278	1351.7	20095.4
CCIS55038961OR_4_0	oral	CRC	M	0	8.59847	0	0	0	0	0	55.2322	0	0	0	17.8182	0	0	0	540.001	0	0	16855	0	266.795	39678.1	0	0	36.9737	0	0	59.6151	0	8.66783	137.547	2754.78	9.22656	68998.1	9.44335	0	0	81277.4	9.13965	20659.8	36.65	50288.1	10577.9	161626	9.22656	5139.4
CCIS55230578ST_4_0	gut	CRC	M	1389.86	137.682	1196.03	21.1731	11.4754	8300.78	0	334.149	33.3934	33.3934	0	3590.89	22599.5	3168.49	32.0971	6869.72	9130.66	2758.85	648.164	15003.3	1688.67	96738.6	21385.1	17812.3	67437.4	1660.8	1006.86	0	5881.02	76596.7	83270.8	103682	60003.1	310.804	38265.4	56285.2	21.1731	304027	7303.88	60705.1	186582	242275	144969	303339	41383.8	14648.9
CCIS57305364OR_31_0	oral	CRC	F	0	1625.47	0	0	0	0	0	2654.27	222.363	0	98.7707	102.753	921.522	0	0	917.712	0	0	7290.52	138.951	7648.84	131450	0	0	3489.11	0	333.425	3277.11	0	1141.36	10150.7	146473	4908.83	14066.6	109.725	338.178	0	88265.1	3664.11	23812.3	3751.77	47061.3	18178.2	74264.8	2440.1	14288.8
CCIS59903910ST_4_0	gut	CRC	F	3478.85	41.127	196.16	0	0.44811	0	23.0261	70.6318	92.4002	23.472	0	12164.7	970.056	20214	11.5176	692.441	52880	4046.47	631.602	36686.4	6144.08	153653	1408.99	67301.9	28382	2210.25	51233.3	0	23077.9	192200	186691	79262.7	177874	863.643	31778.6	57109.6	68.9282	481136	24480.9	63167.8	269161	362889	198753	371777	87668.7	6617.62
CCIS61885627OR_31_0	oral	CRC	F	36.6508	521.817	0	0	0	0	0	601.082	175.297	0	15.7084	94.8732	414.739	0	0	576.13	0	0	15489.2	153.249	7146.43	65841.5	2.61867	1.73873	854.307	0	163.735	2849.4	2.61867	674.779	6923.17	44689	1627.58	13105.2	5.1668	91.5248	0	63460.3	313.345	33079.3	1328.25	45979.2	20853.2	102904	716.497	13979.6
CCIS62794166ST_4_0	gut	CRC	M	183.125	186.95	0	20.5567	0.412642	10484.2	0	62.8501	10.4203	0	10.4203	1979.51	5121.29	14686.8	20.5567	2093.16	1461.22	2808.15	42.0032	10036.7	389.075	103508	35163.3	20948.7	33706.2	0	198.668	0	19691.7	194959	94749.4	127234	82343.5	297.046	58036.1	19753.4	20.5567	217425	47317.7	52970.6	220488	243443	129320	132429	46549.7	13884.1
CCIS63468405ST_4_0	gut	Control	F	1471.2	425.524	2.00259	25.525	741.777	3666.61	0	118331	29.3523	6.70951	22.6428	13995.3	9564.27	3201.02	32.1096	1210.88	5363.41	2118.92	39.023	21573.8	1081.14	137200	23063.5	13391.8	65008.2	4.3104	119.231	0	3917.02	118378	145672	165773	55738.7	538.378	32361.2	103060	25.525	206078	5156.4	108034	357223	167159	245370	183847	182362	7326.47
CCIS65479369ST_4_0	gut	CRC	F	1.53046	5.29961	3919.48	0	0	2403.46	0	420.084	3.01761	0	3.01761	10.1943	2221.66	2428.38	0	3866.51	13273.8	6180.38	54.5345	4116.33	4033.1	31464.7	10813.8	8418.12	22963.9	4142.83	18.8366	0	7013.94	21326.3	7436.8	22260.3	14996.4	37.3289	10141.5	5667.44	0	89262.5	32.8314	10040	57054.3	112514	69376.7	94173.3	3966.05	9783.06
CCIS65519115OR_31_0	oral	CRC	M	4.96253	4669.75	0	0	0	0	0	1461.74	1073.2	0	34.2462	275.424	320.576	0	0	923.41	0	0	9542.28	4.93745	13862	101483	0	0	663.383	0	191.229	5365.19	0	1621.54	15672.6	95588.8	2609.23	76872.9	10.5501	59.7306	0	73059.4	514.048	22999.8	2065.85	48579.7	24294.2	101543	506.118	13665.1
CCIS69751857OR_31_0	oral	CRC	F	1.68981	121.75	0	0	0	0	0	7319.46	1321.66	0	289.376	141.642	1730.07	0	0	81.368	0	0	3027.64	253.279	8172.3	135849	0.853811	0	8586.45	0	3308.23	3633.95	0.853811	2122.12	10086.1	150281	23136.4	24882.5	77.3133	263.628	0	89617.4	3244.01	11329	13178.8	28469.2	13323.5	44985.1	4445.89	6484.72
CCIS71301801ST_4_0	gut	CRC	F	3.36707	0	16.4404	0	0	5221.11	0	466.395	0	0	0	10950.5	60104.7	15129.2	27.0286	15161	55513.4	4266.29	13.3918	5078.53	22.8152	335095	16744.4	182954	492401	9543.22	458.211	13.0617	30859.6	517353	839445	369563	303672	6.37473	81225.3	84238.8	0	637079	90293.8	252020	570021	369497	204313	305539	123215	17042.2
CCIS76845094ST_20_0	gut	CRC	M	6.31756	121.358	1.88637	6.0109	0.977787	42.7906	0	89.9417	0	0	0	58217.1	759.865	8056.26	12.2134	718.653	40867.7	78094.1	1644.27	1232.35	147.696	84898.5	16372.4	13967.5	268627	3331.37	7084.51	0	27631.3	170407	142813	161174	151953	107.025	21878.7	41914	6.0109	747881	28758.5	44831.2	337999	782168	409512	879508	15380.9	108715
CCIS77453191OR_31_0	oral	CRC	F	0	7716.48	0	0	0	0	0	1052.4	991.417	0	0	24.2426	0	0	0	3011.73	0	0	67098.3	0	26002.9	206610	0	0	58.689	0	0	5109.41	0	581.881	9905.44	70002.6	1185.99	186809	0	139.366	0	230758	120.205	129136	1185.99	229026	121771	539891	194.576	66820.3
CCIS78100604ST_4_0	gut	Control	F	150.974	17.3773	1.52778	0	0	643.616	0	32328.2	0	0	0	4062.98	3070.74	5239.68	0	2285.58	3173.32	35.8091	25	14666.5	93.2998	105575	1608.58	15930.6	42227.4	731.668	4161.67	0	76115.4	255075	114621	130486	68552.6	45.7511	10642	87836.3	0	289620	3330.08	91701.9	460772	379938	138994	246345	13290.5	27001.6
CCIS78318719ST_4_0	gut	CRC	F	18915.4	18903.1	1700.96	112.25	10.3005	12915.9	49.6342	3180.63	16.2572	0	16.2572	4063.91	3571.06	1894.97	128.797	5198.96	15895.9	3033.09	32.4073	32320.6	39958	195512	32808.7	4638.19	18006.6	140.814	2482.28	16.0419	3014.52	42019	27593.5	110245	51705.7	263.99	68223	19272.8	112.25	264716	1974.47	24079.2	201980	326765	162355	583555	9083.44	14673.4
CCIS79210440ST_3_0	gut	Control	M	8.06559	334.553	0	0	2.55167	5232.44	0	3797.46	32.6913	24.7398	7.95146	908.585	5514.15	7088.99	32.3725	57.5579	14506.1	5027.39	96.6819	43811.7	397.794	82553.6	21144.1	44861.7	44356.7	21.1853	313.183	47.0769	18568.5	85579.4	87983.1	106150	91980.6	237.98	20038.7	67686.3	0	270422	2711.05	51503.1	199694	205408	139137	154293	69963.5	1327.73
CCIS80332425OR_31_0	oral	Control	M	0	1687.74	0	0	0	0	0	6964.07	852.092	0	0	0	489.026	0	0	3221.65	0	0	7669.81	0	42801.3	202814	0	1.63121	6485.62	0.815605	0	24598.2	0.815605	460.675	27258.7	187054	1400.96	68137	26.3977	286.631	0	196970	1063.44	33980.9	1453.75	101296	33398.9	131231	548.865	23870.6
CCIS80357356OR_31_0	oral	CRC	M	0	748.012	0	0	0	0	0	7624.87	7500.35	0	44.6884	19.669	455.934	0	0	1634.3	0	0	17000.5	0	3397.65	77355.6	0	0	911.869	0	1867.69	23295.1	0	1913.23	37638.5	67447	19975.6	43391.1	0	22.7666	0	139568	1580.61	45957.2	15039.5	59891	23874.9	150206	3002.73	15051.7
CCIS80963101OR_31_0	oral	CRC	M	11.4469	4951.76	2.3495	0	0	0	0	2047.85	993.255	0	45.5403	7.23808	755.288	0	0	522.652	0	0	4336.72	15.3202	10978.6	52633.2	0	0	2193.38	0	37.0847	4641.85	0	928.828	6626.07	62889.5	1642.11	26094	49.1029	182.699	0	67079.9	497.502	12077.4	1613.76	35848.4	17090.5	43744.7	341.791	6117.83
CCIS81887263ST_4_0	gut	CRC	M	24.0603	76.9613	5.62303	107.506	1.817	7316.09	83.1158	250.907	14.1296	14.1296	0	5162.05	41146.7	13295	135.24	2836.46	4972.64	4707.02	18.3213	10921.3	411.213	77427.8	43824	31294.7	138854	1101.77	112.845	0	14164.7	190297	130507	122356	172046	156.784	89963.4	34531.1	107.506	448001	57015.9	63864.9	284035	421735	280248	407493	77979.1	4609.78
CCIS84391851OR_31_0	oral	CRC	M	0	2428.04	0	0	0	0	0	7109.4	2849.9	0	0	8.27624	163.313	1.08352	0	435.29	0	0	2926.92	8.75877	7766.03	104270	1.44678	2.89121	4103.27	1.44561	8.48074	20692.1	3.9759	397.513	23076.6	108066	3145.11	17076.1	1.08352	17.2559	0	142118	411.993	21077.7	3154.1	45248	16792.3	67152.3	266.688	16514.7
CCIS84543192ST_4_0	gut	CRC	F	84.329	16.2997	1154.63	0	0.260519	4903.31	0	966.842	6.5788	0	6.5788	312.253	2090.35	313.756	0	451.447	6937.14	4066.75	0.156419	1205.41	1193.42	116618	17687.1	3299.67	37459.9	1237.22	250.846	3.2359	3449	111677	115816	144499	15181.9	17.4884	13421.1	110374	0	86153.3	426.797	116416	350564	102410	66985.1	109853	212815	2367.08
CCIS87167916ST_4_0	gut	CRC	M	27.1104	385.912	0	0	0	1066.78	0	9358.27	17.4338	0	17.4338	390.743	60608.9	213.757	0	90.1409	809.531	198.77	0	47.7205	413.023	96662.1	6056.33	9116.29	13263.4	87.1181	495.851	0	1282.98	13217.7	73147.4	134341	12723	444.18	118913	169547	0	122882	4419.08	12937.7	192561	141572	22953.6	186523	6234.33	7771.95
CCIS87252800ST_4_0	gut	CRC	M	14.1192	5.88474	11.7564	0	0	1244.62	0	2825.15	0	0	0	3175.8	21706.9	4191.35	0	3136.34	295.255	28.5783	18.3208	650.183	61.3677	107547	5722.68	48755.8	97488.3	107.148	101.362	0	7762.64	202095	226244	111327	72731.4	28.3954	60625.6	77467.1	0	146836	111621	51688.8	221207	106342	35887.5	45973.4	105699	6815.51
CCIS87463221OR_31_0	oral	Control	M	0	7384.4	0	0	0	0	38.4295	9746.17	9055.81	0	106.935	2749.79	670.71	0	0	2966.55	0	0	5303.75	444.383	24802	187982	0	9.81637	1307.47	0	606.057	59885	6.27442	1559.42	92749.9	228890	14344.9	63042.8	13.5648	188.143	0	355337	2437.84	76639.1	12469.3	142355	59364.3	201511	2063.91	20326.4
CCIS89284905OR_31_0	oral	Control	M	0	3069	0	0	0	0	0	1054.79	656.46	0	214.371	61.5726	471.228	0.652776	0	3973.32	0	0	31416.3	36.9376	18083	107844	12.2512	3.47265	995.378	0	51.093	4430.37	2.39603	945.239	7917.4	49371.1	2187.57	75195.4	140.888	420.165	0	103019	431.472	62131.8	2149.45	104811	51321.9	226102	619.896	42333.4
CCIS92729916OR_31_0	oral	Control	M	0.81211	32.4047	0	0	0	0	0	2437.08	1837.63	0	73.1383	0	6.06615	1.4048	0	3900.31	0	0	55593.6	0	49001.7	131395	0	0	0	0	0	18907.2	1.4048	417.823	24792.1	64437.8	2211.72	48064	7.47095	194.229	0	180162	643.965	94012.3	2172.83	171254	96499.3	276222	150.464	66305.7
CCIS93040568ST_20_0	gut	Control	M	5.42787	0	2.54628	8.11369	0	429.074	0	341.175	0	0	0	3854.67	99.1188	389.717	8.11369	1171.73	8.43409	0	0	2512.11	2.54628	22324.3	4949.79	4139.43	13780.5	0	151.708	0	1355	58138.5	25709.5	26771.2	50521.9	0	1103.73	5918.46	8.11369	53616.7	12884.9	20232.6	83792.9	71192.7	30354.4	101104	10891.5	2772.66
CCIS93602237OR_4_0	oral	CRC	F	7.01773	0	0	0	0	0	0	866.567	753.604	0	47.2235	3.21668	21.8219	0	0	2330.36	0	0	10161.4	0	7981.94	155127	0	0	156.858	0	3.29617	6664.3	0	47.2235	6962.62	133731	1009.5	71105	21.8219	65.4657	0	84079.5	3.30882	38075	996.03	55934.1	18169.3	144793	97.7432	21869.2
CCIS95097901ST_4_0	gut	Control	M	126.906	23.1283	0	0	0	1355.44	0	23864.3	17.8576	0	17.8576	1071.07	2638.78	3858.15	0	56.5168	2701.52	117.225	42.0447	2015.56	150.167	62123	3989.07	11888.8	13215.8	59.5161	8292.67	29.3685	42575.4	61464.5	65564.8	84106.2	180011	114.452	15138.4	13442.7	0	222885	1358.35	62216.8	173467	274104	108100	199405	88561.9	559.088
CCIS95316286OR_31_0	oral	Control	F	0	3028.52	1.57507	0	0	0	0	5350.17	3005.24	0	68.6917	262.025	68.6216	0	0	5314.3	0	0	23853.1	0	19704.8	197549	0	3.37926	1553.98	0	0	22902.3	0	501.211	33056.9	168461	4209.79	43864.9	63.5264	196.013	0	228044	5059.91	75202.6	4269.84	127344	52272.4	239816	990.026	33817
CCIS95409808ST_4_0	gut	Control	F	37.5942	58.6971	0	15.5043	15.4437	0	95.8773	106872	3.92962	0	3.92962	2176.99	1680.28	1626.65	15.5043	1410.66	9568.66	10809.8	78.8721	12109.7	248.607	15264.9	2531.37	35077.5	14438.2	202.909	272.172	0	1345.17	14980.9	43015.1	14405.7	25300.4	233.968	6118.93	45965.2	15.5043	258397	2062	13703.5	55741.1	188668	223856	223332	4342.94	19402.7
CCIS96260456OR_31_0	oral	CRC	M	0	1077.99	0	0	0	0	0	29224.8	26702.2	0	35.2436	0	82.5271	0	0	2363.84	0	6.64176	6671.25	291.017	26739.5	193562	0	4.25581	1902.13	0	551.035	115760	0	263.046	119497	215112	30622.4	53357.5	0	53.9257	0	404207	3306.22	63207.3	28992.1	116330	48260.7	158410	1079.29	15791
CCIS97542740OR_4_0	oral	CRC	M	0	1079.27	2.08806	0	0	0	0	617.286	291.807	0	0	64.3268	154.238	0.842162	0	235.387	0	0	1897.97	6.80773	1536.13	14476.2	0	0	300.442	0	6.59163	1564.11	0.842162	451.697	4850.52	11834.3	504.763	10004.3	8.11535	47.947	0	24360.5	362.954	8827.12	526.29	15478.2	5540.2	32743.9	183.965	3401.87
CCIS97613066OR_31_0	oral	Control	M	0	371.299	0	0	0	0	0	5097.72	1730.48	0	79.5686	23.6668	827.913	1.37021	0	960.835	0	0	11403.8	96.9903	22334.6	202454	1.82958	15.4598	2130.07	0	96.5219	30617.2	3.19979	1052.33	34050.3	263345	3608.18	98163.4	35.9402	113.167	0	141748	1477.09	31386.9	3230.68	63109.3	29724.3	121513	1071.95	12730.4
CCIS98446172OR_20_0	oral	CRC	F	0	36.3363	0	0	0	0	0	2038.83	1192.86	0	65.2922	119.114	1159.44	0.708836	0	547.768	0	0	10424.4	326.608	6366.08	67614	1.89296	5.66829	2244.2	1.89142	5892.06	12460.2	4.49322	1564.23	26124.8	66954.1	37597.9	16733.7	12.9523	212.016	0	115865	1455.78	26498.7	20250.1	45182.8	20268	83016.5	6914.79	10445.7
CCIS98512455ST_4_0	gut	CRC	M	2371.27	90.1206	0	0	0.774756	9616.62	9.96058	0	4.89117	0	4.89117	5993.67	2126.11	1506.67	0	77.7055	63.5081	31528	54.5903	5885.3	329.853	81739	26126.1	33698.2	55648.3	32.5776	335.037	0	8565.86	132711	112853	99089.7	48994.9	336.488	31803	39320.3	0	206763	16800.1	69951.4	194366	283121	158870	299819	51426.3	3149.06
CCIS98832363ST_4_0	gut	CRC	F	5.14199	0.74307	0	0	2.43356	1303.84	0	21.6393	10.1545	0	10.1545	3121.21	9178.63	3429.39	10.3501	7.87555	1856.72	8188.52	110.479	31046.4	93.728	140968	47348.9	18311.9	50014.6	192.816	419.994	0	4722.17	145868	176175	185635	61955.2	64.1216	22598.6	150645	0	337897	5451.3	136528	430774	256418	256316	314774	203630	21662
CT1_OR	oral	Control	F	439.388	491.276	0	0	0.0531641	0	0	413.879	338.667	0	6.04141	24.3253	93.1373	0	0	825.811	0	0	1815.15	2.70985	2330.76	28318.3	0	0.445807	228.988	0	13.1191	596.121	0	160.842	2133.42	17403	455.169	6526.72	1.44756	4.34269	0	39805.2	12.3426	11454	414.532	25995.5	6399.74	59687.3	31.6143	4633.24
CT10_OR	oral	Control	F	131.211	542.779	0	0	0	0	0	90.8876	14.6031	0	6.14495	11.9241	113.347	0	0	426.174	0	0	6905.58	3.72099	1504.99	23483.5	0.204878	0.204157	286.25	0	3.60287	369.289	0.204878	148.468	670.781	10578.9	83.1379	2748.98	2.65027	9.45445	0	25597.1	94.961	14688.9	76.6238	26015	11540.3	44156.2	33.899	9620.75
CT12_OR	oral	Control	M	76.8475	289.126	0	0	0	0	0	406.638	240.855	0	5.04556	3.20772	277.386	0	0	635.654	0	0	5144.62	6.78948	1261.32	24044.9	0	0	536.015	0	24.6524	638.896	0	432.178	3766.48	14008.2	565.475	6942.06	3.62685	931.811	0	39609.9	92.3903	18834.4	493.767	32557	11362.7	64638.6	186.221	10300.6
CT13_OR	oral	Control	F	38.6584	582.83	0	0	0	0	0	62.3072	7.44848	0	1.21622	43.0728	40.9295	0	0	245.868	0	0	4744.99	0	760.431	21340.2	0	0	93.8924	0	1.18848	115.515	0	116.451	786.585	13711.3	43.3549	1915.49	0	2.01371	0	14772.9	145.25	8384.48	38.7358	13144	5388.57	27747.8	26.3154	4772.32
CT14_OR	oral	Control	F	41.6465	392.262	0	0	0	0	0	93.374	9.78931	0	3.30013	31.4709	154.709	0	0	458.119	0	0	7136.24	3.33058	1284.94	24427.7	0	0	326.638	0	16.1243	239.502	0	224	923.022	9563.05	152.349	3652.03	1.1861	4.33888	0	24571.1	71.1611	13449.8	98.736	21914.4	7817.54	46502	47.7056	6603.05
CT15H_OR	oral	Control	F	54.3535	790.553	0	0	0	0	0	27.9319	1.75921	0	0.593057	1.13111	88.0508	0	0	169.031	0	0	3220.74	2.39412	407.896	13034.5	0	0	183.143	0	22.0221	38.987	0	124.287	335.933	7451.94	143.3	1599.66	0	0.841658	0	10330.7	25.5284	5583.68	77.8479	8834.2	3502.95	18827.8	29.651	3007.83
CT18_OR	oral	Control	F	78.1088	195.847	0.302722	0	0	0	0	112.326	25.504	0	1.46691	104.532	171.376	0	0	497.81	0	0	7977.68	37.5047	697.964	22134.2	0	1.52296	349.432	0	11.9764	275.512	0	296.472	1484.42	7530.49	168.775	4707.58	0.964992	14.5323	0	30149.9	197.086	17150	133.849	27063	10253.7	55117	77.6802	10633.8
CT19_OR	oral	Control	F	378.319	479.411	0	0	0	0	0	19.7996	0	0	0	11.5317	335.135	0	0	71.7686	0	0	1327.08	8.13606	134.005	4892.06	0	0	674.259	0	19.6945	31.6816	0	381.92	392.042	2660.94	128.119	591.652	0	0	0	6936.27	99.1833	2974.9	69.3552	4341.2	2163.58	11920	29.6467	1667.29
CT24_OR	oral	Control	F	120.203	330.303	0	0	0	0	0	115.238	26.8769	0	14.1921	86.1252	180.9	0	0	58.9148	0	0	1503.85	5.20838	118.738	6097.47	0.430161	0	317.133	0	15.1292	135.428	0.430161	205.447	975.234	3317.84	243.403	650.911	0	19.5309	0	11091.6	162.137	4564.23	188.55	7969.66	2947.62	18979	98.3042	2100.11
CT26_OR	oral	Control	F	147.462	386.796	0	0	0	0	0	108.371	6.76936	0	0.763574	11.6506	77.3599	0	0	392.482	0	0	2772.04	6.16495	884.33	14506.7	0	0	208.573	0	2.98463	163.618	0	107.697	472.185	4765.68	60.1409	2670.64	3.29323	9.8797	0	17191.1	86.7664	10244.2	51.0321	16012.4	4906.88	32339.2	30.1427	6071.34
CT27_OR	oral	Control	F	118.294	203.016	0	0	0	0	0	91.4283	10.5237	0	0.822286	18.8197	167.808	0	0	247.649	0	0	1271.1	6.63898	840.755	13083.3	0.274157	0.546137	382.251	0	4.82118	104.14	0.274157	232.686	588.486	8880.23	54.1194	2275.6	1.77323	6.94278	0	10585.4	59.5291	5441.21	47.2794	9101.51	3649.71	19975.4	20.2692	4009.22
CT29_OR	oral	Control	F	78.002	612.3	0	0	0	0	0	178.425	76.0767	0	1.15461	194.173	82.284	0	0	984.462	0	0	5899.87	4.09382	1919.18	28932.2	0	0	212.174	0	29.3352	1545.21	0	115.898	2297.63	18048.3	323.469	2864.92	0	8.68826	0	35813.4	357.648	15022.1	234.891	26082.3	9083.03	55113.4	95.5017	7544.13
CT3_OR	oral	Control	F	158.484	792.016	0	0	0	0	0	955.858	841.397	0.903706	4.35681	29.9143	8.65695	0	0	496.365	0	0	4814.22	1.7588	3234.76	60929.6	0	0	115.532	0	3.40594	5416.32	0	188.369	7901.63	45943.7	887.016	13467	0	5.18	0	115314	54.5342	25450.4	873.472	66826	11067.5	149993	16.4224	8780.2
CT31_OR	oral	Control	F	273.781	1982.33	0.398535	0	0	0	0	196.505	17.8729	0	9.01227	362.19	39.1745	0	0	650.888	0	0	3481.12	12.9935	4362.11	28663.9	0	0	119.761	0	88.0671	356.284	0	300.746	2762.74	18385.1	696.232	11348.7	2.6586	121.007	0	33349.8	302.422	14603.5	423.333	33694.1	14630.4	58616.2	208.446	10074.1
CT32_OR	oral	Control	F	167.96	686.836	0	0	0	0	0	78.5002	6.93547	0	4.44066	7.25954	110.736	0	0	739.245	0	0	2857.03	1.28047	1943.45	20730.7	0	0	241.111	0	9.91856	249.399	1.25945	124.729	377.545	8541.25	106.193	7536.9	2.73603	9.76038	0	21766.4	44.379	13137.3	85.1056	23389.2	7506.72	45289	38.8468	9861.31
CT35_OR	oral	Control	F	128.129	1085.52	0	0	0	0	0	132.335	66.9845	0	0.748553	48.5411	38.0521	0	0	451.106	0	0	2182.23	3.02184	1007.74	17008.2	0	0	84.4651	0	5.85183	340.732	1.48612	98.8473	834.196	8513.35	122.102	2936.36	0	2.28541	0	21940	101.059	10918.1	109.773	17587.5	5123.1	39987	26.5682	7023.23
CT36_OR	oral	Control	F	178.296	138.199	0	0	0	0	0	129.931	17.4227	0	3.04634	7.78185	91.9871	0	0	329.708	0	0	2250.64	4.91912	1804.6	16015.2	0	0.809681	274.557	0	16.6704	424.181	0	127.571	756.242	9050.22	155.357	3976.74	3.94159	13.0587	0	16747.2	94.0419	8796.8	106.245	15025.6	5015.64	29902.6	38.2148	5922.83
CT40_OR	oral	Control	F	50.2205	196.807	0	0	0	0	0	91.7812	12.0126	0	1.73583	13.1143	89.342	0	0	300.304	0	0	1135.96	2.99208	1295.45	19865.1	0	0.576702	196.06	0	3.39247	204.019	0	106.637	312.43	18872.7	67.8979	3353.43	1.14189	4.15023	1.17481	13162.2	59.9175	6326.2	48.6765	11922.9	4239.61	19971.4	22.9552	5414.54
CT43_OR	oral	Control	F	440.742	155.052	0	0	0	0	0	308.578	22.2362	0	8.64189	59.3362	210.747	0	0	327.248	0	0	1816.8	13.9546	3762.91	20053.7	0	0	537.227	0	15.2006	784.133	0	325.058	1822.1	13977.6	258.945	6975.94	3.72718	14.1387	0	20714.6	527.661	10225.1	186.854	21553.7	7917.5	34502.7	107.55	6833.65
CT47_OR	oral	Control	F	57.9949	244.213	0	0	0	0	0	120.329	32.9353	0	16.0394	16.3881	35.1534	0	0	30.8974	0	0	221.971	2.31248	618.316	7476.1	0	0	130.385	0	0	195.02	0	84.2835	658.082	7684.03	139.156	2049.37	0	4.11157	0	6009.13	202.868	1438.89	128.758	4116.72	1109.08	6373.15	60.3642	830.031
CT50_OR	oral	Control	F	85.0652	344.283	0	0	0	0	0	148.744	14.7579	0	7.20351	84.2654	254.168	0	0	227.603	0.327873	0	2270.43	17.4479	1204.3	18203.7	0	0	510.505	0	8.44705	190.875	0	294.95	536.794	15005.8	115.212	7377.27	4.14242	12.4912	0	13420	234.04	6009.67	92.9368	11735	4466.81	24201.2	36.6083	3900.31
CT51_OR	oral	Control	F	87.0676	143.394	0	0	0	0	4.49741	1474.87	824.119	0	6.62539	106.641	115.848	0	0	1979.11	0	0	11079.6	36.7759	2852.45	53838.5	0	1.46986	815.892	1.10316	3.23714	4043.99	1.10316	142.482	4996.5	33730.1	1037.79	8359.88	13.0968	50.3563	0	80614.7	715.093	30101.7	1043.75	52244.8	16397.9	100889	186.609	15855.8
CT53_OR	oral	Control	M	99.6221	343.358	0	0	0	0	0	189.394	94.4652	0	5.27428	132.784	43.2497	0	0	956.508	0	0	8091.67	18.6444	2055.56	34206.6	0	0	126.315	0	1.0308	498.838	0	185.786	1633.68	15223	147.883	6162.85	2.27476	8.57081	0	39658.5	140.581	23664	143.538	38512.5	16551.7	82390.1	31.8942	16099.6
CT59_OR	oral	Control	M	113.855	244.959	0	0	0	0	0	619.689	364.615	0	4.5217	67.939	32.7262	0	0	1934.57	0	0	13798.4	3.42256	8394.29	56958.8	0	1.12855	268.093	0.376588	3.31392	6597.84	0.376588	121.43	8894.57	48586	454.194	17452.3	2.43771	15.2958	0	103770	123.619	41530.7	448.155	92504.9	33505.1	141828	60.7371	25510.8
CT62_OR	oral	Control	F	68.2192	871.889	0	0	0	0	0	132.848	86.2326	0	21.8337	70.7922	92.6959	0	0	241.787	0	0	2386.39	2.93802	539.47	13064.3	0	0	188.734	0	169.263	474.382	0	168.162	1349.36	9091.55	1238.99	1148.51	0	1.78087	0	12930.2	255.113	5282.01	708.153	8769.09	3441.93	18182	238.077	3145.67
CT68_OR	oral	Control	M	203.189	187.438	0	0	0	0	0	989.232	899.307	0	3.60378	19.2453	56.2839	0	0	1120.95	0	0	12808.6	2.90962	4648.54	39157.1	0	0	166.912	0	0	2874.12	0	88.4903	4209.62	21895.4	941.523	13376.3	2.9767	8.81296	0	62979.1	130.17	27056.6	938.472	48279	17737.8	100125	28.5598	12031.1
CT7_OR	oral	Control	F	54.3726	2667.43	0	0	0	0	0	48.3078	17.4156	0	1.96446	52.454	226.964	0	0	210.628	0	0	2357.34	19.8258	1052.89	25745.3	0.218323	0	459.097	0	1.27977	95.817	0.218323	259.129	396.725	21488.3	55.6111	3072.74	1.41209	4.23627	0	18794.1	84.0575	6737.28	52.6475	16243.6	6571.5	26619.7	25.9033	6345.55
CT70_OR	oral	Control	M	321.143	342.851	0	0	0	0	0	99.2419	42.0914	0	7.42345	15.9282	293.908	0	0	184.124	0	0	980.938	7.49194	586.846	10507.3	0	0	602.512	0	27.203	137.6	1.84224	336.239	488.528	7166.86	254.34	3758.14	0	0	0	11097.6	109.763	4471.96	165.41	7456.15	2389.42	20398.4	53.9635	2490.34
CT71_OR	oral	Control	F	206.912	485.194	0	0	0	1.01967	0	407.26	66.0109	0	3.04948	17.4484	162.314	1.00943	0	370.325	0	0	5693.61	6.15523	1475.37	25981.9	2.03933	1.00943	608.606	0	17.8795	633.186	0	161.351	862.419	15745	211.145	10293.1	5.32738	14.9535	0	20478.1	184.6	11659.4	158.086	17428.4	7521.96	42735.3	43.5601	6440.34
CT72_OR	oral	Control	M	76.3933	320.067	0	0	0	0	0	204.602	15.1066	0	10.6584	38.5168	135.368	0	0	2119.78	0.382994	0	15680	19.249	5289.54	76134.3	0	0.372555	327.924	0	19.7343	4616.55	0	192.261	5937.68	40190.5	400.852	18424.5	25.4039	94.0605	1.139	99522.2	756.203	51598.5	422.232	93987.3	30700.8	165626	273.086	40975.9
CT89_OR	oral	Control	M	35.186	262.784	0.367639	0	0	0	0	797.872	505.468	0	26.7223	112.126	194.384	0	0	1685.95	0	0	16592.3	9.58893	5558.43	70195.7	0	0	592.39	0	0	4349.52	0	229.06	6015.92	41327.7	756.373	7361.11	5.12228	17.1384	0	94540.9	1050.16	42402.4	744.019	70934	23038.6	133699	173.083	22941.2
CT93_OR	oral	Control	F	186.368	78.6574	0	0	0.190852	0	0	267.994	77.8822	0	1.90802	95.5255	354.187	0	0	642.943	0	0	13725.6	90.5041	1752.94	32751.3	0	0.945365	772.39	0	16.7805	589.598	0	401.668	1253.01	10748.6	252.249	3616.53	3.85675	5.93476	0	43585.7	1139.85	24300.6	206.151	37621.1	16922.3	81307.5	75.2408	13277.7
CT99_OR	oral	Control	F	181.72	103.922	0	0	0	0	0	357.85	133.478	0	0.598031	9.12477	157.453	0	0	319.149	0	0	2150.97	15.6923	1505.15	18107.8	0	1.98254	449.444	0	31.5571	1434.8	0	181.554	2221.84	16821.9	402.419	2028.88	1.1882	4.66267	0	19455.5	929.357	6636.75	304.06	11174	3990.2	20154.8	103.852	3592.56
daisy_11_0_0	gut	Control	F	8.25865	0	12.0022	0	1.74932	4648.24	0	7867.07	0	0	0	2310.33	558.84	8644.65	16.645	245.621	17544.8	966.17	11.4956	71610.4	53.9113	146164	13038.6	15352.8	43444.8	726.515	117.03	0	104532	409112	171809	157436	187059	50.4314	28843.5	108070	0	396043	30785.4	129910	812521	507219	161824	388718	28472.5	5169.6
daisy_11_392_0	gut	Control	F	10.5467	0.77648	9.90026	0	0	2950.07	0	7845.51	0	0	0	5868.36	908.506	19555.8	32.5358	658.536	7607.34	8428.96	51.1293	5797.13	25.7983	331951	9835.29	59386.4	77913.3	692.15	57.0346	0	257035	1.00366e+06	515897	358496	136600	9.20834	98874.1	246026	0	461213	171541	270278	1.54512e+06	790098	69703.7	244426	130531	1941.84
daisy_29_0_0	oral	Control	F	0	0	0	0	0	0	0	1255.7	983.047	0	35.5902	15.9078	60.0993	11.6211	0	1156.66	18.698	0	6657.83	49.978	5132.39	38840.5	0	22.685	428.63	0	0	7338.2	77.1605	437.083	10016.5	26707.5	2037.39	793.942	25.6636	88.7154	0	47869.1	1570.31	15304.7	2427.12	23154.4	7869.26	41899	847.143	6504.61
daisy_OR_392	oral	Control	F	0	967.916	0	0	0	0	0	2035.74	2026.12	0	3.30832	75.7177	13.0983	0	0	1359.38	0	0	8384.06	0	7525.4	57349	0	0	26.1965	0	0	15769.2	0	38.494	19154	52100.5	2153.92	9406.5	0	19.7263	0	78741.5	1078.86	22640.2	2193.13	28940.9	10326.8	64265.8	143.998	7020.38
M01_01_V1_oral_metaG_0	oral	T1db	M	0	3920.28	68.0665	0	0	220.575	0	13312.3	11567.9	0	109.944	177.95	1625.37	411.16	0	8818.4	1426.2	797.695	84416	896.901	92133.7	592723	477.807	1114.62	4543.63	36.6267	457.532	42767	1579.06	12538.9	91891	425245	20512.7	765102	1417.34	4640.92	0	704195	1956.37	261313	29720.6	533870	221448	1.2651e+06	4316.2	137365
M01_01_V1_stool_metaG_0	gut	T1db	M	3.26926	36.8892	0	0	1.58991	1386.61	25.1837	1327.28	48.1707	30.8301	17.3406	940.016	3374.74	1087.61	5.04273	219.024	1898.02	4226.31	0.117798	2627.83	57.5315	64058.9	6354.8	5666.92	23382.1	0	1298.93	0	919.8	64540.8	58823.6	75850	14953.1	39.2679	8738.39	53022.9	0	82261.1	1590.9	50865.3	161596	71373.9	42513.3	84893.5	76530	585.979
M01_01_V2_oral_metaG_28	oral	T1db	M	0	1667.05	85.5462	0	0	831.659	0	8669.99	8015.33	0	0	739.434	709.767	310.524	0	8331.49	2736.52	429.663	94278.7	561.34	17563.4	333297	1778.49	1080.23	3103.92	138.044	645.719	22015.3	1799.1	12980.4	47525.3	109016	19676.9	87077.1	3370.57	9580.43	0	445507	476.997	216350	52119.1	350449	121445	734346	19767.1	93864.5
M01_01_V2_stool_metaG_28	gut	T1db	M	5.38394	9.02942	0	0	10.7049	5163.32	5.1201	203.797	40.8355	13.0585	22.664	6902.63	4327.11	1195.99	0	5.20816	2980.06	2500.49	0	5717.66	53.5648	76142.2	15686.7	5383.46	25622.2	6.70939	558.036	2.47726	1297.38	72098.6	67411.3	95706.2	20240.5	11.4475	16173.7	59141.4	5.11303	89174.4	3022.18	55267.9	172198	67826.3	53439.3	60232.6	77677.1	2050.17
M01_01_V3_oral_metaG_63	oral	T1db	M	0	13054.2	0	0	0	162.875	0	11248.8	10216.7	0	0	498.556	1542.25	344.614	0	3778.81	1330.65	168.293	10545.4	827.602	142869	246966	352.818	789.228	4025.7	27.0456	168.923	30738.5	398.727	13271.7	66646.4	217741	16503.1	726079	2814.92	10036.9	0	387512	1672.41	95034.4	38865.4	365896	236634	672965	9945.19	32454.4
M01_01_V3_stool_metaG_63	gut	T1db	M	0.998425	39.7825	0	0	17.6925	2630.33	25.652	1404.34	136.888	120.938	3.15161	6044.2	10825.2	3243.88	0	1.62953	700.112	6742.31	0.602299	523.821	242.117	57297.9	10850.6	7620.14	28766.4	0	26.2248	0	2454.23	56158	47906	82274.6	20455.3	79.1235	16786.5	40345.3	12.7981	106044	2244.28	33300.5	103401	90950.7	54647.8	80649.4	26013.8	3523.95
M01_02_V1_oral_metaG_0	oral	Control	F	0	2160.52	244.57	0	0	339.664	0	19046.4	4771.68	0	0	805.478	4665.93	929.389	0	14885.1	2659.66	701.926	48852.2	1663.28	102885	814110	1208.68	1933.36	24309.1	0	638.71	95423.1	4367.33	13341.9	117272	675164	33065	232288	6613.57	14543	0	925438	2955.32	210959	49085.4	619053	143266	857689	12958.8	143466
M01_02_V1_stool_metaG_0	gut	Control	F	18.4469	4.57112	0	0	0.601384	3.75974	0	15390.6	11.4972	3.88716	0	14056.9	3715.22	3467.08	0	19.3791	17955.8	517.94	0.0891143	8439.92	584.984	67616.1	9922.52	9546.18	39000	521.293	939.401	0	4784.81	101920	37448.4	55954.4	56785.2	39.6225	7801.69	11384	7.61005	131143	5511.78	35293.4	170181	155761	70834.7	86220.5	10904.1	3031.78
M01_02_V2_oral_metaG_28	oral	Control	F	40.4668	1316.97	0	0	0	160.075	0	10529	6983	0	79.7884	1039.93	1119.75	318.766	0	16709.5	218.093	165.4	40848.5	162.067	40501.6	353362	5509.09	927.389	5764.04	0	0	59323.5	7320.1	13083.7	79854.7	234103	36920.6	42267.8	810.976	909.042	0	464438	6029.14	156259	33112.6	327455	104789	500051	14232.3	92281.5
M01_02_V2_stool_metaG_28	gut	Control	F	2.51067	0.0201246	0	0	1.05905	0	6.72065	44626.6	86.3384	42.7836	0	1877.41	3711.58	1629.94	0	19.7497	10390.5	212.078	16.6496	9089.76	163.387	49093.8	8759.59	15682.2	23111.7	56.6202	2480.44	0	2037.04	64435.3	37908.1	44872.4	28922.8	9.61222	6197.88	18153.5	43.5548	107721	4027.19	22947.6	100577	90785.7	90049.2	38211.8	9484.15	1240.1
M01_02_V3_oral_metaG_63	oral	Control	F	0	28207.5	0	0	0	0	0	10552	4551.56	0	96.4128	3217.96	1726.25	24.0739	0	4034.47	32.9122	0	10351.5	0	189729	629907	0	32.0172	4548.72	0	94.2137	52330.3	24.0739	3230.26	65916.5	641716	6461.5	886199	128.029	646.508	0	434570	2923.96	65040	6387.67	380665	243180	621611	882.423	34491.4
M01_02_V3_stool_metaG_63	gut	Control	F	0.853856	0.349054	0	0	0	6.75521	6.85147	47520.5	18.8375	1.74604	0	4926.75	2947.51	2586.23	0	73.1277	16013.2	369.936	0.0800569	6268.77	29.7413	51363	3915.73	9463.04	25634.8	92.5397	3558.53	0	3116.15	76636.3	45027.6	41925.5	39123.6	3.58219	7348.22	14979.9	17.0915	112731	6926.38	25942.1	113008	101819	88754.4	50674.2	13906.6	1637.3
M01_03_V1_oral_metaG_0	oral	Control	F	0	103.894	0	0	0	0	0	44690	43746.1	0	397.722	216.731	3498.89	0	0	11061.2	0	0	82168.1	0	27525.7	626825	0	0	6860.87	0	1110.43	148819	0	5416.49	207680	482595	54922.4	37403.1	122.525	516.266	0	1.05001e+06	7448.37	344557	51438.4	457635	121446	902922	4430.98	128847
M01_03_V1_stool_metaG_0	gut	Control	F	19.8539	0.275215	0	0	5.63232	0	5.10603	981.048	18.2028	18.2028	0	6367.37	9338.85	3174.99	10.208	14.2651	5306.53	2978.25	0	4906.55	12.6716	77610.8	2724.01	23583.3	26338.8	5.01173	1293.84	0	49544.9	71442.8	79458.1	83958.4	211564	0.275215	11577.7	33767.7	0	113791	878.094	58531.5	199859	160667	34702.2	92401.9	98226.4	5088.41
M01_03_V2_oral_metaG_28	oral	Control	F	0	511.665	43.3089	0	0	0	142.459	25302.3	23664.1	0	279.819	275.88	2495.26	34.9348	0	6599.64	143.453	0	15828.9	0	10979.8	306862	162.745	259.011	6030.38	139.773	619.651	85662.1	198.032	4378.64	118610	307137	31224.2	17381.8	34.9348	376.317	0	652825	3445.08	142592	30870.4	234624	46113	445941	3488.62	55608.6
M01_03_V2_stool_metaG_28	gut	Control	F	21.0285	0.172782	0	0	1.61121	0	0	839.259	25.0992	20.9899	0	4580.97	1952.34	3369.33	4.11985	14.954	4028.91	3427.67	37.1529	6343.67	78.7703	55484.7	2102.99	9250.78	21220.5	1.34846	1989.77	3.99412	38881.3	62153.9	68166.8	61719.1	173638	17.8724	9361.56	11051.8	4.10928	94215.8	994.443	48629.4	166235	144868	35196	103334	77517.2	6100.66
M01_03_V3_oral_metaG_63	oral	Control	F	0	4722.81	0	0	0	0	0	14107.2	13549.6	0	382.637	11129.2	1077.65	0	0	4898.6	0	0	9719.32	0	175826	250087	0	0	1893.52	0	1495.64	41771.9	0	6969.3	93305.4	258948	25853.7	259390	0	1108.11	0	547939	2246.02	103447	20984.1	572374	431549	610927	3678.02	47106.6
M01_03_V3_stool_metaG_63	gut	Control	F	5.40276	0.0206187	0	0	1.08505	0	3.44283	229.28	7.01345	7.01345	0	1403.04	7944.7	4690.8	0	92.6571	4126.5	1857.44	10.2379	750.492	13.9777	87426.8	6057.31	6804.01	29915.8	55.1943	541.7	13.3457	56307.8	91136.3	86946.3	89974.8	239556	14.8728	13469.7	22010	0	94334.6	1752.66	65814.9	230155	172509	28686.7	61053	110874	5385.7
M01_04_V1_oral_metaG_0	oral	T1db	F	0	3417.99	0	0	0	0	0	6584.56	1118.64	0	0	775.018	160.883	0	0	14146.1	0	0	34529.8	0	70692.7	335345	0	0	5628.85	0	158.834	20065.4	0	604.381	25087	189967	2312.43	322253	0	0	0	301071	954.091	115922	1835.93	315934	121164	565241	399.625	74614
M01_04_V1_stool_metaG_0	gut	T1db	F	28.8464	24.0903	7.47061	0	54.0517	2911.15	0	490.604	124.812	115.762	9.05018	7324.69	4887.47	460.7	12.2819	98.2667	3318.71	4252.46	30.4391	787.361	319.653	86578.1	15407.5	2555.22	17678.3	1.00499	203.032	5.89583	664.29	75657.2	76811.6	92917.7	6638.84	147.731	12046.3	82986.5	0	68345.2	1039.02	71102.8	236282	62316.6	50603.6	63095.9	131335	3338.45
M01_04_V2_oral_metaG_28	oral	T1db	F	0	409.289	0	0	0	0	0	16629.5	13865.9	0	111.915	106.726	553.867	0	0	15242.8	0	0	23264.9	0	30579.2	288010	0	0	3543.81	0	0	77113.8	0	767.571	86629.4	230567	15309.7	46130.1	0	0	0	498078	1480.81	124993	15197.8	253664	84359.2	470850	1108.06	79278.7
M01_04_V2_stool_metaG_28	gut	T1db	F	11.1624	20.4736	45.5704	0	27.2732	1294.48	0	5268.27	134.504	134.504	0	4905.6	12467.2	842.223	0	679.618	1761.51	9089.84	35.2004	4107.68	197.232	48105.9	29179.3	6090.19	25391.6	3.50308	180.324	0	1302.28	29227.1	32334.4	64636.3	11530.9	58.3412	17231.2	54932.3	0	130518	687.688	15532.5	115074	109388	103914	113950	22601.5	4083.44
M01_04_V3_oral_metaG_63	oral	T1db	F	52.7931	9801.82	0	0	0	0	0	24666.7	17158.6	0	640.048	762.958	1268.88	0	0	10572.4	0	0	28566.2	0	94402.1	534364	0	0	8866.68	0	0	110647	0	3131.26	141641	553779	21228	343987	0	170.878	0	950585	6418.17	156815	20587.9	471487	200251	734802	2149.26	81574
M01_05_V2_stool_metaG_28	gut	Control	M	0	7.5701	0	7.92907	0	1358.73	20.4303	3049.54	4.16848	4.16848	0	2009.77	4460.83	448.913	16.1109	13.5155	6047.46	4186.79	0	5390.88	281.316	72684	7754.26	3247.06	15103.7	1.33898	429.988	0	789.211	62581.3	68264.3	74790	15015.2	31.3037	6571.8	66364.2	7.92907	91232.6	1182.08	58209.9	196539	66781.7	50776.8	62405.8	107535	5098.46
M01_05_V3_stool_metaG_63	gut	Control	M	1.75934	2.45828	0	0	0.589009	1715.96	17.959	1500.82	2.99891	1.52678	1.47213	1563.27	1188.05	250.07	0	44.1474	5681.18	2502.4	22.7849	1820.16	60.1862	90249.3	6920.33	1294.24	8044.31	0.490424	256.45	5.75421	417.527	84415.9	85351.3	90163.3	7662.34	11.9592	5150.16	81826.7	0	53082.9	844.807	82802.4	257218	49404	37829.5	40066.6	157828	5214.68
M02_01_V1_oral_metaG_0	oral	T1db	M	0	3503.47	0	0	0	0	0	2009.09	2139.19	0	255.463	243.616	126.428	0	0	405.851	0	0	2581.41	0	11706.2	75294.5	0	0	252.856	0	0	6784.23	0	2124.48	22072.1	70787	4110.32	85057.1	0	604.249	0	82232	374.881	18190.1	3854.86	75183.7	49266.6	124910	1204.74	8027.24
M02_01_V1_stool_metaG_0	gut	T1db	M	10.987	272.434	0	35.3762	2.8773	6439.83	0	93.3028	24.2226	6.19933	11.9549	1854.63	1976.12	4007.72	35.3762	304.427	11043.3	3680.18	0.426365	7645.9	299.929	40494.9	13256.4	17077.1	21184.2	74.6746	2037.75	0	4462.69	57799	82572.1	43808.8	29481.9	270.016	27592.9	9687.36	41.4445	141253	30726.2	18097.4	75833.3	106392	64682.9	101658	26858.3	7992.6
M02_01_V2_oral_metaG_28	oral	T1db	M	0	11660.6	0	0	0	0	0	2815.93	1414.04	0	390.426	992.854	1305.49	0	0	1929.71	0	0	6492.16	0	101841	332949	0	0	2490.17	0	0	9002.71	0	8489.87	64875.4	347585	4394.4	635197	187.097	4990.13	0	222370	1782.46	57285.9	4891.94	290288	226684	523160	2151.6	18855.3
M02_01_V2_stool_metaG_28	gut	T1db	M	13.3432	26.7763	0	0	2.1279	7774.21	6.01008	28.3349	17.8171	3.06081	14.7563	1391.41	8028.5	4404.57	6.0077	120.549	6767.61	1829.26	0	17410.3	61.0165	67911.7	16556.9	33989.7	43574.4	443.41	83.2991	0	5737.16	108375	150620	77341.3	42243.1	37.5298	47459.7	24500.4	0	154544	69990	26467.1	139272	131066	61198.7	85093.4	51584.4	4835.63
M02_01_V3_oral_metaG_56	oral	T1db	M	0	871.911	0	0	0	0	0	25227.7	20283.8	0	476.829	341.037	482.505	0	0	10008.3	0	0	32957.9	0	32126.7	459825	0	0	5661.65	0	0	139185	0	2141.07	168920	447250	27494.9	68239.1	128.533	644.23	0	806849	7463.75	190256	27628.1	395333	90700.4	634982	6015.89	94850.9
M02_01_V3_stool_metaG_56	gut	T1db	M	31.0135	1971.47	0	41.8229	0	1488.65	0	178.205	12.7201	0	12.7201	2712.51	2843.59	2537.3	41.8229	118.544	15636	1898.54	12.7375	24718.1	2024.73	53339.8	4388.03	19725.8	30740	377.849	136.051	0	3230.91	61502.3	101026	40880.3	40653.6	37.8497	18369.1	9754.4	41.8229	157079	33950.2	15171.8	110976	125863	66444.9	165553	25691.8	5088.96
M02_02_V1_stool_metaG_0	gut	T1db	F	0.87046	1.70348	0	5.4205	0.43523	2425.51	0	34.1771	0	0	0	809.596	15593.8	3460.74	5.4205	443.459	9089.03	677.812	0.522637	30050.5	36.5786	20815	4922.49	3210.97	19180.1	0.915359	95.547	0	3462.02	17392.4	36822.8	26022.6	45274.1	24.2561	26240.9	48585.4	5.4205	154228	657.678	6103.51	81102	81179.5	65438	80740.9	3605.29	3400.62
M02_02_V2_oral_metaG_8	oral	T1db	F	0	11995.7	0	0	0	0	0	40955.1	10905.3	0	72.4884	69.1268	143.497	0	0	24067	0	0	39175	0	134570	1.12062e+06	0	0	30338.1	0	0	123145	0	1881.05	140504	849116	12484.8	531791	0	280.01	0	1.18994e+06	925.202	343751	13056.2	738964	210915	1.45095e+06	1791.26	207712
M02_02_V2_stool_metaG_8	gut	T1db	F	494.255	3.814	0	0	14.0838	4559.23	5.32549	32.2395	0	0	0	803.968	7388.81	6053.46	0	569.246	4598.42	574.631	42.4716	43706.4	334.781	18749.6	9179.49	11333.1	11483.5	0	116.924	0	6103.25	30383.6	24031.1	22015.5	72613.6	142.13	28572.9	33085.9	0	177996	517.698	11286.6	99099.7	108484	84248.9	104922	6270.62	4360.02
M02_02_V3_oral_metaG_49	oral	T1db	F	0	8063.92	0	0	0	0	0	19840.7	4260.99	0	157.499	0	81.6399	0	0	11043.9	0	0	29444.6	0	38851.5	460857	0	0	15505.3	0	0	36408	0	372.37	40011.8	327676	5592.91	79204.4	0	0	0	556807	2401.68	195903	5515.7	397017	88890.4	675054	859.416	136658
M02_02_V3_stool_metaG_49	gut	T1db	F	168.741	0.0931932	0	10.0496	50.6338	2759.45	0	26.033	0	0	0	1795.7	10254.2	5336.61	25.6044	516.251	4334.32	432.966	41.1072	20349.4	78.1254	17345.8	5578.73	11636.4	14393.6	0.848535	145.152	0	5352.87	26714.8	23011.3	22449	43178.2	64.8693	28188.8	39106.3	10.0496	126226	517.592	8474.54	73934.8	78833.4	67715.1	78813.6	5780.71	5157.86
M02_03_V1_oral_metaG_0	oral	T1db	M	114.492	0	0	0	0	0	0	88573.3	85829.1	0	0	162.955	0	0	0	40257.6	0	0	19458.5	0	305383	1.0162e+06	0	0	2612.29	0	0	227801	0	0	229896	1.30312e+06	86291.7	98520.9	0	20.1451	0	1.90627e+06	1183.98	383582	86291.7	1.17588e+06	157894	1.14039e+06	462.626	149964
M02_03_V1_stool_metaG_0	gut	T1db	M	4.68134	10.4965	0	11.9636	0	6.08333	0	20.175	135.091	128.935	0	2444.02	11541.9	4653.01	11.9636	1.56779	9575.43	106.857	0	2558.18	34.1833	80669.6	16566.1	44704.5	87745.2	0	27.6252	0	5377.23	97508.3	196693	99045.7	26908.1	5.87995	22998.8	31578.7	18.1202	148996	38133.1	37048.1	87927	89400.1	71069.5	49323	29527.4	1192.65
M02_03_V2_oral_metaG_28	oral	T1db	M	26.4427	0	0	0	0	0	0	27165.4	25057.5	0	0	305.866	0	0	0	57838.1	0	0	37691.8	0	310355	1.15872e+06	0	0	1903.14	0	0	298376	0	0	300188	2.07029e+06	25255.4	461661	0	82.9201	0	4.09456e+06	548.851	787158	25337.1	2.01079e+06	344000	3.47879e+06	197.882	259039
M02_03_V2_stool_metaG_28	gut	T1db	M	34.7285	2.20667	0	0	17.0937	11.5389	0	35.4208	14.8057	11.93	2.87575	3354.08	12373.3	6411.51	0	145.716	5847.62	137.112	0.136749	3264.2	46.2616	77732.5	15715.2	46298.6	88584.9	0	29.913	0	7559.67	111580	205314	92986.9	38718.5	20.9863	26961.4	40408.3	0	142440	38442.6	43033.4	106691	98059.8	72613.8	65060.5	31826.4	1171.34
M02_03_V3_oral_metaG_50	oral	T1db	M	28.6716	0	0	0	0	0	0	125400	123500	0	0	217.224	0	0	0	35875.5	0	0	42606.6	0	251866	1.16361e+06	0	116.727	1789.87	0	0	365024	0	0	367526	1.85931e+06	123890	254011	0	112.085	0	3.18681e+06	1015.75	751274	124121	1.66574e+06	270431	2.37255e+06	390.819	286010
M02_03_V3_stool_metaG_50	gut	T1db	M	0	4.81722	0	0	0	0	0	11.9026	87.5647	87.5647	0	4703.04	9440.36	7247.13	0	100.857	7156.4	156.918	12.2995	2851.16	73.3696	79340.6	14865	43691.4	84280.8	0	20.7847	0	8527.79	119262	191283	96331.5	43373.3	4.784	25921.4	24920	0	148505	48529.2	38122.2	114063	108127	67263.6	74989.8	40066.6	1635.12
M02_04_V1_oral_metaG_0	oral	Control	F	0	29471.7	40.235	0	0	0	0	12298.9	6261.79	0	0	247.903	1706.97	0	0	11829.1	0	0	46557.8	0	197000	1.19384e+06	0	0	7717.19	0	0	43086.9	0	9384.41	104798	1.11338e+06	7160.37	1.46398e+06	420.442	1261.33	0	824423	3086.69	230161	8001.26	702470	420509	1.5782e+06	898.58	120486
M02_04_V1_stool_metaG_0	gut	Control	F	35.2599	2.14568	0	5.53098	5.32921	2148.7	5.70954	7421.42	53.27	0	53.27	1520.92	14723	2526.29	5.53098	52.1869	2117.8	4957.63	11.7111	7297.75	10.2539	28387.3	17443.6	5885.41	20713.2	12.1422	138.398	5.5331	3149.14	30473.8	33103.3	44570.4	27788.2	16.1162	16964.4	25744.7	5.53098	126247	7010.75	12718.9	62951	92422.3	95214.9	84820.8	7992.79	9964.5
M02_04_V2_stool_metaG_28	gut	Control	F	17.7115	3687.2	0	5.76297	0	1980.95	0	5941.07	73.032	0	73.032	955.808	12294.4	2035.42	29.5496	80.0533	2734.7	2779.6	0.138914	6296.42	3716.23	55924.5	32715.1	7993.8	21441	12.6515	163.269	5.76518	2673.94	38774	40848.9	65364	27913.6	17.1507	15508.2	19933	5.76297	129027	15475.6	10983	68793	99780.1	129093	91285.4	14075.1	5237.56
M02_04_V3_oral_metaG_56	oral	Control	F	0	3113.89	0	0	0	0	0	6184.63	2347.4	0	204.35	0	1348.43	17.0085	0	3591.8	0	0	18337.8	0	18009.2	194493	0	0	6471.03	0	0	12529.4	17.0085	4611.56	36991.2	178743	4311.73	45249.7	17.0085	68.7587	0	270395	3998.34	64621.5	4176.14	162895	39563.6	247203	1300.25	41972.5
M02_04_V3_stool_metaG_56	gut	Control	F	0	13.4314	0	18.9928	0	3238.52	0	2696.17	48.1378	0	48.1378	2634.83	13810.7	2832.98	25.5256	23.2302	3399.22	5528.3	16.0379	4548.13	62.6284	44669	26259.8	14841.2	34295.3	9.62195	171.298	0	3555.17	62048	69397.6	69525.7	37477.8	21.0436	31990.4	29640.9	18.9928	136279	28673.2	18925.8	100934	118596	106492	81576.4	23989.1	9898.51
M02_05_V1_oral_metaG_0	oral	T1db	F	30.2625	0	0	0	0	0	0	22317	15489.4	0	119.337	0	236.239	0	0	4043.42	0	0	11986.4	0	105289	595255	0	0	5785.8	0	0	133226	0	355.576	143697	634039	19445.1	116469	0	0	0	1.01619e+06	4908.87	118283	19325.7	349126	58010.3	533756	3597.64	40878.3
M02_05_V1_stool_metaG_0	gut	T1db	F	10.4952	2.52316	1138.66	0	0.90962	13.6833	9.24484	118.168	4.61603	0	0	2138.47	4.9026	4754.99	9.25582	21.6708	2703.89	919.691	0	9107.88	1379.15	23791.6	1073.97	47914.1	33802.2	1260.26	47.2265	0	6656.29	45426.8	62391.9	30627	57231.5	42.5232	5007.97	21088.6	4.61603	137195	3532.09	24243	73435.6	93509.2	45319.1	118902	9958.75	10787.6
M02_05_V2_stool_metaG_22	gut	T1db	F	4.60438	1.47509	640.79	0	0	0	0	126.17	2.41226	2.41226	0	2021.31	4.82258	4590.62	9.46948	3.60784	497.059	665.382	32.6313	7545.85	867.689	28882	7580.21	92883.6	44089.4	1183.2	53.2362	0	6565.31	50400.5	78437	43764	51044.4	88.0293	4679.88	47569.9	0	151275	3628.6	29509	66304.8	80980.8	51474.4	89236.6	10142.1	10397.2
M03_01_V2_oral_metaG_0	oral	Control	F	0	1445.74	0	0	0	0	0	123312	105728	0	632.513	904.772	735.448	0	0	17420.6	0	0	91040.6	319.175	59543.7	1.42626e+06	0	0	4537.18	0	0	386402	0	4515.63	463856	1.74268e+06	114903	133320	0	37.4022	0	3.21129e+06	23212.9	533911	114271	1.16504e+06	239334	1.72998e+06	7277.53	241658
M03_01_V2_stool_metaG_35	gut	Control	F	7.42535	2.72961	4.21476	6.71515	3.27704	4281.87	0	10848.6	17.3531	3.5303	0	1463.01	9537.64	1902.09	6.71515	1.76	5150.73	1644.12	0.323732	11010.1	46.5364	43658	9803.93	24801.4	58893.9	1155.53	120.077	0	13704.9	55482.2	90731	51764	82038.4	33.2456	24575.3	36184.4	20.538	135395	14851.4	36660.6	105328	121514	77634.3	80718.7	40053.8	10754.5
M03_01_V3_oral_metaG_28	oral	Control	F	36.0654	3505.59	0	0	0	0	0	85348.7	67472.3	0	355.55	0	1581.78	0	0	20104.4	0	0	26618.6	0	60988.4	1.22233e+06	0	0	12945.7	0	0	308207	0	1390.35	361637	1.7031e+06	70584.4	83512.7	0	168.197	0	2.82491e+06	11687.3	407414	70228.8	1.23284e+06	164112	1.39619e+06	2045.45	189136
M03_01_V3_stool_metaG_63	gut	Control	F	372.527	2.94388	0	0	3.63096	2239.74	0	12422.8	15.481	7.82312	0	2338.14	13149	1734.98	0	5.85023	2261.95	2884.99	23.3776	6943.05	64.2743	43815.9	5997.1	45698.3	65045	838.053	136.969	0	11139.7	59435.5	99028.7	58392.6	68265.8	47.1829	23409.6	61284.3	7.65783	134864	20351.5	35096.2	95226.8	90640.9	68978.2	72257.2	42508.1	2317.14
M03_03_V1_oral_metaG_0	oral	Control	F	0	4176.9	0	0	0	0	155.059	109927	88335.4	0	0	155.059	152.491	0	0	60590	0	0	129415	153.689	92572.1	1.7837e+06	0	0	19135.3	0	0	328542	0	554.014	353366	1.91994e+06	90299.9	119738	0	462.609	0	3.32711e+06	4767.37	597674	90144.8	1.41632e+06	399352	1.93553e+06	2274.6	332486
M03_03_V1_stool_metaG_0	gut	Control	F	0.375462	10.9448	3.58558	3.80847	0.152897	968.28	0	21111.8	0	0	0	4372.47	2912.4	4920.54	3.80847	0	802.062	3839.77	27.9148	8531.92	82.32	34235	22020.7	12700.6	31072.9	767.274	25.8779	0	5973.98	48038.2	35651.9	57187.4	55708.2	57.3961	15182.4	10825.8	3.80847	152955	5569.32	30500.7	85770.5	145166	122575	159589	13034.8	267.502
M03_03_V2_oral_metaG_35	oral	Control	F	0	129.493	0	0	0	0	865.289	93158.4	71157	0	0	865.289	886.875	17.6828	0	86092.1	0	0	187379	714.705	183388	2.23455e+06	0	0	17376.7	0	0	329870	17.6828	1054.55	377984	1.86693e+06	74217.2	583657	170.397	2188.72	0	4.07421e+06	4711.09	1.01456e+06	73657.4	2.3513e+06	558380	3.90552e+06	4737.75	603426
M03_03_V2_stool_metaG_35	gut	Control	F	32.2502	27.1898	1215.12	0	0	4816.9	0	31986.4	0	0	0	4664.84	5179	9771.43	4.74512	7.40655	4251.63	3196.64	23.742	557.325	1292.62	50008.1	14418.9	15122.8	38558.4	540.496	2024.53	0	10684.9	78042.6	49434	57035.6	75921.9	18.5179	30739.2	21052.4	0	129409	8694.02	38517.4	112651	140306	88858.7	122699	23992.1	1409.53
M03_03_V3_oral_metaG_63	oral	Control	F	0	0	0	0	0	0	451.423	107252	75917.6	0	73.8908	451.423	618.958	0	0	74870.7	0	0	100835	447.435	52835	1.90227e+06	0	0	28804.8	0	0	302623	0	544.321	365123	1.9396e+06	77919.7	129697	159.343	1380.87	0	3.99202e+06	3758.97	785563	77713.1	1.71156e+06	296724	2.88807e+06	2683.23	373657
M03_03_V3_stool_metaG_63	gut	Control	F	12.2297	19.7771	3398.65	3.80025	0	4058	3.91673	47676.5	0	0	0	4350.88	3964.82	6200.02	3.80025	0	1864.03	4408.57	0.274811	344.215	3451.88	35462.3	14756.2	10329.9	29043.9	532.649	645.266	0	7128.95	51664.8	34518.2	46420.8	50836.1	5.97838	24741.4	15669.1	3.80025	110392	6133.14	30885.4	82991.5	139326	101895	147877	15230	3627.25
M03_04_V1_oral_metaG_0	oral	T1db	F	0	37932.8	34.3395	0	0	0	0	34783	32448.3	0	55.4669	528.947	222.17	0	0	28021.2	0	0	341828	0	331332	1.76647e+06	0	73.9127	1794.22	36.9564	0	245195	36.9564	921.667	260638	1.25112e+06	34149.9	624335	0	380.041	0	2.00095e+06	2713.18	710702	34422.9	1.51588e+06	796642	2.44896e+06	1754.17	335347
M03_04_V1_stool_metaG_0	gut	T1db	F	18.8459	19.3915	5.5909	0	0	4338.35	0	3979.54	0	0	0	4534.82	15952.8	4596.55	0	17.0817	2721.45	31.1297	0.428453	16915.7	785.601	53249.5	9964.46	22447.2	127305	2.00108	52.3595	0	5796.19	102510	108775	66260.5	87369.2	72.8287	28168.1	44942.1	0	175833	32113.7	46730.9	132786	118107	76966.6	99775.1	42926.5	289.779
M03_04_V2_oral_metaG_35	oral	T1db	F	0	741.223	0	0	0	0	0	72564	51012.7	0	0	96.6401	0	12.6521	0	23275.3	0	0	130264	0	57960.3	1.0583e+06	0	0	20855.5	0	0	188486	12.6521	201.514	198037	881173	52364.4	85396.1	12.6521	0	0	1.87105e+06	4263.07	456790	52364.4	873194	223897	1.4555e+06	1313.74	220996
M03_04_V2_stool_metaG_35	gut	T1db	F	1.76826	4.76614	1.65902	0	0	6827.76	0	2967.07	5.35945	0	5.35945	5290.53	7344.07	3529.8	10.9099	11.0844	1035.87	38.8852	21.8398	12529.2	204.646	52089.8	14966.4	29107.8	129940	198.185	57.8309	0	5191.36	87216.9	136381	68205	68182	60.905	32354.4	28521.3	0	160262	26107	51486.1	104830	105592	72411	110376	37331.3	516.505
M03_04_V3_oral_metaG_63	oral	T1db	F	0	101.618	0	0	0	0	0	54940.4	47439.2	0	13.8932	0	0	20.8145	0	9350.78	0	0	10471.2	0	122568	672843	0	0	7147.98	0	0	96312.4	20.8145	358.049	105137	636955	47989.9	50253.2	20.8145	3.69813	0	999487	2120.32	183025	47976	459565	69827.7	626825	446.511	60076
M03_05_V1_oral_metaG_0	oral	T1db	F	399.608	0	0	0	0	0	0	272368	165669	0	76.488	0	0	0	0	6075.78	0	0	28440.5	0	109148	1.18346e+06	0	0	106555	0	0	438952	0	76.488	460427	1.50256e+06	166202	543561	0	855.113	0	3.46668e+06	3442.12	709235	166126	1.67491e+06	357210	3.51749e+06	304.056	260841
M03_05_V1_stool_metaG_0	gut	T1db	F	58.5712	0	0	0	0	17.585	0	25.1146	0	0	0	18994	89.325	16629.4	0	2004.65	7629.49	2174.35	0	5563.06	38.2144	59873	123.304	19872.6	66651.6	34.0668	3130.76	0	16799.8	187272	112626	50459.7	153669	36.7737	17143.3	25907.9	0	185574	17982	50493.8	221055	177583	43329.9	143271	20615.4	2357.72
M03_05_V2_stool_metaG_34	gut	T1db	F	65.4495	4.19181	0	4.91927	1.57994	7924.4	0	37.6943	0	0	0	8560.14	838.962	10836.3	15.0714	1012.11	3523.95	723.688	0.118577	4729.8	311.208	54283.9	16182.7	37208.3	155734	494.276	1182.59	0	11789.9	202779	188766	66030	154220	15.0814	58109.6	31091.2	4.91927	149563	71287.6	82250.8	214140	120463	70328.9	109395	102735	1722.4
M04_01_V1_oral_metaG_0	oral	Control	F	0	596.292	0	0	0	0	0	14009.7	3334.35	0	0	0	129.109	0	0	8865.09	0	0	68585.2	658.215	89170.5	435932	0	0	6969.28	0	0	29825.2	0	425.698	36773.6	278906	3914.06	29621.8	0	0	0	381370	6380.49	131096	4045.24	336452	90683.3	407190	579.705	69508.6
M04_01_V3_oral_metaG_77	oral	Control	F	0	258.364	0	0	0	0	0	14662.7	10212.7	0	141.294	67.3707	279.704	0	0	9611.84	0	0	33745.7	71.2987	29031	305004	0	0	2866.08	0	69.0354	56212.1	0	581.632	69790.3	221658	11542.7	16379	0	0	0	440146	3870.4	134460	11194.3	218605	50880.4	431852	560.937	63224.1
M04_01_V3_stool_metaG_77	gut	Control	F	176.908	178.848	6.3795	0	2.06362	64.5067	2.61911	4309.8	25.5193	4.00157	1.28612	2736.72	476.997	140.569	0	41.4354	2306.09	4175.12	454.928	212.126	840.43	82632	203.814	191.222	261.431	0	91.4635	102.402	169.518	80396	82466.1	80576.3	5136.81	141.181	1936.92	79670.4	0	54069.4	106.178	83848.7	252183	53290.5	28360	90382.2	155401	1390.49
M04_02_V1_oral_metaG_0	oral	T1db	M	0	4659.14	0	0	0	0	0	6781.62	192.301	0	192.301	1283.68	495.076	0	0	8046.9	0	0	95647.3	291.112	74161.3	528638	0	0	4661.57	0	0	9968.8	0	2306.25	37499.8	350683	2815.58	240792	207.344	932.233	0	377190	9594.57	178095	3322.66	364388	134769	701259	2236.17	100683
M04_02_V1_stool_metaG_0	gut	T1db	M	7.136	6.77426	1.90268	0	0	169.559	0	29.6701	0	0	0	1107.43	1311.83	488.944	0	4.88252	897.047	2532.43	163.563	501.885	444.172	67551.8	511.017	872.536	1689.2	0	316.112	15.1336	592.826	69179.8	68171.5	68253.4	7297.69	21.7949	4705.45	64904.9	0	75870.7	428.968	69784.1	212154	77969.2	40059.7	93610.6	127048	1763.34
M04_02_V2_oral_metaG_42	oral	T1db	M	0	607.161	0	0	0	0	0	1140.33	652.91	0	0	0	0	0	0	1904.97	0	0	36843.9	0	5330.71	103628	0	0	0	0	0	6122	0	226.497	10155	41714.3	898.857	30133.9	0	39.2692	0	148623	649.68	68584.8	898.857	114694	40447.6	250536	245.947	32852.9
M04_02_V2_stool_metaG_42	gut	T1db	M	0	6.9903	2.06354	0	0	1350.79	0	27.3151	8.38353	0	4.99971	1007.38	3968.7	1481.55	0	12.0637	92.2375	4905.29	23.4508	224.692	41.0081	69569.6	3405.61	4440.24	16304.1	1.6656	70.1332	3.289	2171.19	87612.8	69533.5	72472.4	23760	6.58548	9100	64665.3	3.38382	82561.4	1636.29	82155.6	230755	85746.6	42489.7	129143	109734	558.057
M04_02_V3_oral_metaG_76	oral	T1db	M	68.0458	9429.69	0	0	0	0	0	5298.33	387.194	0	0	6008.94	0	0	0	11617.3	0	0	113348	132.485	71822.1	704967	0	0	2727.57	0	0	13032.5	0	6395.96	63397.8	469801	1489.19	348376	0	62.1006	0	640305	5650.74	301104	1557.24	619791	270671	1.22517e+06	1102	189619
M04_02_V3_stool_metaG_76	gut	T1db	M	29.4975	36.8025	13.1107	0	0.485419	376.308	3.08042	1017.48	3.08145	1.5688	1.51265	1636.15	1211.03	487.22	3.0792	2.34633	6837.2	840.367	12.6263	237.735	184.375	101079	896.144	1475.94	6186.38	4.53413	646.728	2.98523	633.414	100756	94200.5	95090.8	12978.4	11.9343	4097.12	92522.7	0	39639.4	483.662	94514.2	302413	48302.6	23204.2	39362.7	179800	292.593
M04_03_V1_stool_metaG_0	gut	T1db	M	13.6656	13.7152	0	0	0	1954.79	3.68229	135.897	0	0	0	2739.89	4650.84	2031.53	3.68667	430.564	7089.64	874.753	7.47874	597.323	48.5248	69257.1	5551.92	2198.45	37740.2	153.851	150.734	0	2619.71	82595.8	59208	88167.5	32882.1	7.27604	11988.4	49885.3	0	99228.2	2295.82	56885.4	194886	92841.8	40957.6	77273.6	74393.8	5421.34
M04_03_V3_oral_metaG_78	oral	T1db	M	30.9805	11068.7	0	0	0	0	0	70996.7	3312.35	0	549.759	1949.38	3782.91	761.925	0	45454.2	1084.91	1139.64	261635	1862.29	277637	2.38102e+06	776.173	4028.83	73445.5	61.0487	874.268	182420	1229.94	25074.5	222778	1.76872e+06	29019.1	406370	2673.83	14142.7	0	2.87851e+06	9843.9	928113	58601.7	2.1775e+06	530722	2.93338e+06	24882.1	675021
M04_03_V3_stool_metaG_78	gut	T1db	M	4.99938	2.71391	3.02768	0	0	1020.39	0	520.319	0	0	0	1100.22	820.604	961.085	0	15.1716	4458.56	709.65	64.9672	396.639	86.5421	105177	2236.64	2688.42	5375.67	23.6235	1341.07	0	1199.53	108422	95862.8	108660	15309.2	8.50857	4304.01	92800.6	0	39049.6	760.456	97900.2	304645	44354.3	19065.3	29350.5	180916	277.14
M04_04_V1_oral_metaG_0	oral	Control	F	0	15011.7	0	0	0	0	0	51621	619.443	0	171.032	1979.73	112.858	0	0	34262	0	0	224328	0	278987	1.52363e+06	0	18.941	46611.5	0	0	70935.7	0	2734.47	90744.4	965624	2749.69	591443	0	0	0	1.37144e+06	3365.38	548578	2148.51	1.3083e+06	450252	2.0007e+06	1111.23	313702
M04_04_V1_stool_metaG_0	gut	Control	F	2.82526	2.92497	1.6872	0	1.7491	590.49	0	6985.76	13.6262	0	13.6262	2474.68	3237.43	7170.25	0	5.6575	1642.11	2522.53	59.95	476.809	73.7343	59856.5	1616.12	23853.8	44822	17.2435	295.344	0	7884.26	133966	89177.5	64019.5	118323	8.09122	13221.4	13649.4	0	123550	15965.6	54534.4	176393	117281	51545.1	69272.2	17397.7	257.853
M04_04_V3_oral_metaG_78	oral	Control	F	0	2528.95	0	0	0	0	0	16812.9	219.422	0	110.642	527.556	328.539	0	0	25831.9	0	0	366607	0	192458	1.54902e+06	0	0	12589.4	0	0	87042.7	0	3567.28	114215	667635	1373.62	189639	0	116.561	0	1.47505e+06	10824.2	739972	1590.58	1.45139e+06	465123	2.37905e+06	1040.67	382791
M04_04_V3_stool_metaG_78	gut	Control	F	0.0477296	0.177438	0.818832	0	0	926.069	0	407.179	0	0	0	1384.61	768.827	1058.56	0	12.4087	3819.68	664.816	31.7751	548.612	61.3676	101323	2042.11	2591.83	6209.94	20.2683	1097.79	0	1257.52	105502	91914.5	106514	14744.5	0.812437	3817.45	88348.8	0	37018.6	819.394	93860.2	290551	40459.1	17686.6	22683.3	173172	267.637
M04_05_V1_oral_metaG_0	oral	Control	F	0	136.946	0	0	0	0	0	2065.25	353.436	0	0	0	29.6515	0	0	856.667	0	0	12486.5	30.2335	4262.18	53891.5	0	0	1155.98	0	87.8215	12152.6	0	70.5209	13645.5	41914.7	1013.5	4663.36	0	7.08579	0	77955.5	146.536	21746.3	750.037	41743.7	14959.8	68457.1	220.958	10234.6
M04_05_V1_stool_metaG_0	gut	Control	F	8097.1	8102.8	1.83207	0	0	973.665	0	7582.73	260.414	0	260.414	1633.33	3996.08	5537.86	0	20.1273	9126.62	2128.67	11.9182	537.6	16287.1	107379	2039.56	15007.7	28602.7	0	1550.42	0	5293.16	119312	47688.6	64961.8	92507.3	19.873	8421.77	3421.3	0	130864	5133.42	46722.5	178083	134616	46196.2	112714	17165.1	546.487
M04_05_V2_oral_metaG_49	oral	Control	F	0	4007.53	0	0	0	0	0	43256.2	11565	0	73.0543	302.937	724.779	0	0	19710.8	0	0	79422.5	737.283	97934.5	1.15706e+06	0	72.7884	28552	0	285.552	377851	0	3213.34	408772	1.13764e+06	14872.7	101121	0	146.308	0	2.07059e+06	2478.49	302030	13991.5	836943	188604	1.28862e+06	1466.66	153716
M04_05_V3_oral_metaG_113	oral	Control	F	0	3867.03	0	0	0	0	0	27105	5422.05	0	75.5283	1008.36	450.293	0	0	19563.4	0	0	165659	304.901	157078	1.23997e+06	0	0	15693.3	0	0	331270	0	2297.98	362873	999407	6993.17	51714.9	0	151.263	0	1.95468e+06	4728.95	417985	6917.64	989129	276552	1.62009e+06	1344.54	227481
M04_05_V3_stool_metaG_113	gut	Control	F	5.50848	5.61649	1.668	0	0	962.143	0	442.683	2.79424	2.79424	0	1175.16	1200.42	1128.89	0	33.0401	3916.25	635.178	40.632	429.862	61.2398	107504	2103.4	2927.51	6875.19	35.0036	1282.36	0	1312.44	112457	96486.1	109147	16524.2	2.68963	4649.38	93637	0	38665.4	932.678	98593	307613	42320.7	17543.7	22991.4	180887	272.149
M04_06_V1_oral_metaG_0	oral	Control	M	0	422.379	0	0	0	0	0	10958.7	1139.4	0	230.99	881.111	2743.59	0	0	5137.59	0	0	86236.3	466.242	42520.8	358475	0	0	15086.1	0	0	38853.2	0	3394.75	52008	277006	2522.47	36525.4	0	0	0	515615	1807.83	155200	2291.48	374501	116353	506671	690.107	83034.8
M04_06_V1_stool_metaG_0	gut	Control	M	0	4.87922	0	0	0	24.9707	0	215.721	75.6195	0	75.6195	150.48	3275.34	1484.85	0	20.2256	1787.24	958.337	75.0769	567.684	79.8785	89089.5	1570.19	3578.06	10022.2	0	314.617	15.7531	1849.24	95969.8	96280.8	106887	11123.4	90.6443	3184.28	80645.5	0	46054.1	1014.14	86620.1	260043	44789.4	22660.6	34839.6	159277	2128.61
M04_06_V2_oral_metaG_27	oral	Control	M	0	741.017	0	0	0	0	0	17438.7	4235.83	0	151.967	579.679	1504.16	0	0	9783.84	0	0	52577.9	408.985	57717.2	460756	0	0	13834.1	0	99.0006	72447.1	0	1886.49	87353.5	345109	6690.29	138490	0	0	0	635999	5563.57	173046	6241.32	352758	104541	637939	1503.55	86192.6
M04_06_V2_stool_metaG_27	gut	Control	M	129.84	130.636	0	3.58301	0	105.671	0	198.407	18.1625	0	18.1625	269.937	341.057	812.019	3.58301	16.9035	2665.08	996.822	65.6064	3479.5	292.515	106538	507.741	990.557	7469.4	0	200.119	10.7202	858.582	115836	104185	109285	10700.5	20.2706	2316.19	101809	3.58301	34245.6	324.608	104069	325482	38002.5	16658.4	38803.6	196755	906.608
M04_06_V3_oral_metaG_64	oral	Control	M	0	3954.9	0	0	0	0	0	16911	6230.07	0	154.489	441.975	2599.52	0	0	11030.2	0	0	162050	155.915	62607.8	728382	0	51.3002	14115.9	0	0	80390.1	0	2926.86	89114.8	502022	8250.09	35156.2	0	0	0	1.02928e+06	6071.17	308792	8121.25	703435	220253	1.17371e+06	1428.3	161885
M04_06_V3_stool_metaG_64	gut	Control	M	2.2462	1.99434	0	0	0.148856	30.1661	0	3.70924	3.75902	0	3.75902	186.018	2503.59	1554.83	0	0	3704.15	5926.11	7.49326	733.884	7.77995	41124.2	274.547	11100.3	5110.48	0	237.184	3.70924	1154.99	54587.1	50549.3	45390.7	14074.1	0.0458452	2740.43	42308.2	0	71555.5	984.73	42400.6	133391	67973.7	35677	75212.9	65957.1	3383.92
M05_01_V1_oral_metaG_0	oral	T1db	M	0	20512.5	0	0	0	0	0	37805.4	31635.4	0	67.1727	1665.5	2139.47	0	0	17975.3	0	0	40246.3	0	235855	1.48059e+06	0	0	9173.25	0	525.125	156127	0	8171.21	206103	1.68028e+06	35984.4	669064	144.855	573.562	0	1.77285e+06	5005.18	296245	34631.6	1.061e+06	262415	1.3785e+06	1521.9	144487
M05_01_V2_oral_metaG_28	oral	T1db	M	0	272.417	0	0	0	0	0	42355.2	37278.3	0	74.4895	593.03	897.928	0	0	29601.4	0	0	54971.6	0	128419	1.09508e+06	0	74.3787	5873.26	24.8154	0	310804	24.8154	3053.99	348384	1.25363e+06	42777.1	106404	160.634	481.901	0	2.28533e+06	10992.6	409419	43048.6	1.24811e+06	171303	1.41531e+06	5201	206676
M05_02_V1_oral_metaG_0	oral	Control	F	0	0	0	0	0	0	0	7701.1	150.128	0	0	291.232	0	0	0	7366.33	0	0	4319.66	0	86003.1	267504	0	50.8694	7353.63	25.4347	0	60382.5	25.4347	0	64445	224766	1054.96	1.23452e+06	0	0	0	811002	1344.46	180556	1054.96	509580	153121	1.54845e+06	904.832	65977.2
M05_02_V1_stool_metaG_0	gut	Control	F	200.207	3.70036	0	0	0	608.709	0	974.01	0	0	0	18203.9	155829	89800.5	617.627	55481.8	884998	100214	421.744	84460.6	296.184	2.45047e+06	112024	1.40665e+06	2.20631e+06	23284.1	455366	0	119900	1.79829e+06	5.44472e+06	2.3424e+06	1.42013e+06	2192.51	936736	840049	0	9.65709e+06	240559	1.09746e+06	3.54943e+06	5.88629e+06	3.50212e+06	7.33796e+06	883761	106148
M05_02_V2_oral_metaG_28	oral	Control	F	0	126.029	0	0	0	0	0	2304.34	0	0	0	1051.62	0	0	0	2967.2	0	0	12438	0	46619.1	220423	0	0	545.542	0	0	35121	0	0	44020.7	151413	3063.07	303869	0	0	0	561307	2427.37	166754	3063.07	354628	102807	914733	3063.07	73577.1
M05_02_V2_stool_metaG_28	gut	Control	F	62.0206	1.22905	62.3895	0	0	404.357	0	5700.68	204.614	0	0	13737.7	251463	151971	205.141	41319.5	929898	115315	14.3763	135460	160.384	2.41333e+06	117975	845608	1.67256e+06	28136.7	249716	0	183845	1.94525e+06	3.69991e+06	2.0268e+06	1.61021e+06	296.741	995664	939205	204.614	9.36428e+06	411164	815318	3.71925e+06	5.99002e+06	3.55263e+06	6.45747e+06	964361	94996.9
M05_02_V3_stool_metaG_63	gut	Control	F	335.767	686.438	0	0	0	0	0	6874.27	0	0	0	21256.6	139890	110280	208.233	65954.6	820004	118962	19.4573	387277	992.673	2.04815e+06	215439	747793	1.60285e+06	28121.5	97996	0	146469	1.61299e+06	3.66165e+06	2.55927e+06	1.39307e+06	1620.19	1.30632e+06	666599	0	8.83159e+06	274227	697577	4.04501e+06	6.13917e+06	3.45799e+06	8.18277e+06	589186	132612
M05_03_V1_oral_metaG_0	oral	Control	F	0	27088.8	0	0	0	0	0	4105.97	227.577	0	0	882.954	458.222	0	0	3915.03	0	0	5871.88	0	200634	267177	0	0	3435.69	0	0	26977.2	0	2984.54	47059.7	241469	1256.3	241913	0	0	0	529381	2490.96	58724.6	1256.3	592148	465439	491396	1028.72	36358.8
M05_03_V1_stool_metaG_0	gut	Control	F	2137.76	1281.04	52.4792	0	6.71351	129588	0	1.2356e+06	0	0	0	95349.4	275770	181186	172.555	32496	210344	87157.4	1196.7	19290.9	15362.6	1.07833e+06	449968	319121	632420	0	33128.1	0	190302	1.63685e+06	1.25949e+06	1.2568e+06	2.03085e+06	7162.89	878210	980825	0	5.16831e+06	122695	727024	4.00731e+06	5.66925e+06	3.1945e+06	5.59773e+06	427275	71502.9
M05_03_V2_oral_metaG_28	oral	Control	F	0	17726.3	0	0	0	0	0	14799.3	1466.31	0	0	2133.37	4428.57	0	0	7503.05	84.8531	0	19334.6	0	325270	522178	0	0	15743.4	0	0	66981.1	0	12980.2	124075	486993	18606.7	430350	0	0	0	820467	10213.4	118816	8816.37	729423	484434	636274	7350.06	56833.8
M05_03_V2_stool_metaG_28	gut	Control	F	26.4815	322.668	194.703	0	0	64882.8	106.741	1.69691e+06	0	0	0	63230.4	155980	79890	106.699	18747.2	441507	89424.5	3389.96	14622.3	16453.8	672816	261485	157508	344270	34.9234	13007.9	0	84893.6	872659	1.23126e+06	691035	1.29908e+06	6514.53	432743	547856	0	4.90371e+06	86513.6	412351	2.50196e+06	4.75294e+06	3.09482e+06	4.00372e+06	244365	47236.2
M05_03_V3_oral_metaG_63	oral	Control	F	0	9350.5	465.53	0	0	804.582	0	28987.3	2021.58	0	50.1299	542.974	1249.13	287.897	0	18824.2	479.279	935.266	69443.9	509.122	199902	1.04614e+06	2110.39	1950.14	25929	83.5011	104.307	66508	670.028	13696.7	129962	682178	16802.9	328813	5144.66	3036.06	0	1.17699e+06	17798.7	391769	24656.8	862102	343150	1.59298e+06	13388.7	196008
M05_03_V3_stool_metaG_63	gut	Control	F	3043.19	824.64	206.84	164.774	0	180139	0	2.29557e+06	0	0	0	154885	171668	262733	674.852	10772.2	340639	65275.8	853.419	20544.5	18879.3	1.01151e+06	507940	226140	474307	0	29041	0	277172	1.93252e+06	1.35337e+06	1.49617e+06	2.65268e+06	4196.96	1.1059e+06	872588	164.774	6.35967e+06	102538	762667	5.65982e+06	8.54767e+06	4.1646e+06	1.09333e+07	447244	41407.3
M05_04_V1_oral_metaG_0	oral	T1db	M	50.0611	416.176	0	0	0	0	0	36393.1	28642.2	0	0	0	0	0	0	5580.01	0	0	96196.4	0	81621.6	777432	0	0	3452.89	0	148.271	222311	0	69.0007	230176	884338	30430.9	92808	0	0	0	1.68872e+06	2079.81	279066	29986.1	575165	139234	996153	1047.38	95978.1
M05_04_V1_stool_metaG_0	gut	T1db	M	3.35089	100.695	0	0	0	61848.4	188.795	18407	0	0	0	111578	57745.3	193996	189.02	6444.85	948470	179783	2268.6	115463	5471.04	739772	262387	257241	750760	61.8674	8500.63	182.69	250913	1.68549e+06	2.75973e+06	918359	1.89821e+06	4489.73	581955	351153	0	7.50204e+06	148268	679551	3.23216e+06	5.69085e+06	3.16695e+06	6.66803e+06	428506	168937
M05_04_V2_oral_metaG_28	oral	T1db	M	0	2601.75	0	0	0	0	0	25339.3	11035.7	0	0	150.762	0	0	0	5913.05	0	0	87090.5	159.552	72296.7	610864	0	0	5318.28	0	154.487	114456	0	143.787	120901	623491	12665.3	108469	0	174.086	0	1.12332e+06	5108.85	199959	12363	483836	178637	708213	857.092	96572.9
M05_04_V2_stool_metaG_28	gut	T1db	M	73.0094	1112.7	68.4991	0	0	70144.8	0	790461	0	0	0	231993	383439	177608	225.229	158980	663942	191976	3350.13	93822.1	18775.3	1.49996e+06	514372	473311	1.72207e+06	1658.68	2516.77	0	187371	2.15552e+06	2.78609e+06	1.71625e+06	2.63815e+06	13218.3	748659	1.08582e+06	0	1.06054e+07	274458	945779	5.53327e+06	9.13162e+06	4.74256e+06	1.44254e+07	565123	773300
M05_04_V3_oral_metaG_63	oral	T1db	M	0	130.242	0	0	0	0	0	56507.4	43068.3	0	71.2265	0	0	0	0	15754.4	0	0	80591.3	0	145129	1.3759e+06	0	0	11134.7	0	556.815	348912	0	2014.66	379458	1.69685e+06	48664.6	165232	0	0	0	3.03638e+06	8507.53	333805	46923	1.12904e+06	221922	1.27039e+06	2598.56	163273
M05_04_V3_stool_metaG_63	gut	T1db	M	14.5417	81.4549	113.672	0	7.27084	205915	0	250387	0	0	0	162249	431881	392510	0	30521.3	189944	232937	1678.88	58511.3	5146.78	1.95395e+06	748203	725993	2.33932e+06	1620.93	44567	0	433605	3.8068e+06	2.8791e+06	2.27694e+06	3.42911e+06	4356.09	1.29835e+06	1.0763e+06	0	7.48068e+06	513734	1.63956e+06	5.69445e+06	6.45294e+06	3.17681e+06	6.04337e+06	1.20547e+06	113840
M06_01_V1_stool_metaG_0	gut	Control	M	22.454	91.3423	0	0	11.227	64984.8	0	55111.1	0	0	0	23270.1	134933	38006.4	0	21553.9	543217	61710.2	718.045	78939.4	1317.39	2.0233e+06	158672	143912	288800	212.51	102485	0	382880	1.72601e+06	1.93683e+06	1.86044e+06	1.67969e+06	910.901	508854	1.04397e+06	0	4.50355e+06	30566.9	1.31843e+06	5.0934e+06	4.27575e+06	1.80787e+06	4.92946e+06	1.80172e+06	148240
M06_01_V2_oral_metaG_28	oral	Control	M	0	256.69	0	0	0	0	57.1744	12529.2	2622.77	0	28.0756	57.1744	945.481	0	0	8558.59	0	0	49041.5	0	16325.7	204617	0	74.6435	10761	9.35309	274.353	26675.9	9.35309	1105.81	32234.8	170263	5301.68	6601.26	0	170.577	0	270440	2829.56	101870	4421.34	204347	67722.4	290390	1197.42	50415.5
M06_01_V2_stool_metaG_28	gut	Control	M	46.2259	96.805	0	262.066	21.315	75823.3	0	2.14915e+06	68.8867	68.8867	0	38175.1	47293.1	71170.6	262.066	15508.6	507531	44473.9	1862.77	140231	2047.02	3.79493e+06	293484	158509	659044	110.637	70138.2	0	867257	3.96834e+06	2.94124e+06	3.5271e+06	3.28353e+06	1413.58	353770	1.99007e+06	262.066	4.35741e+06	56519.2	2.84191e+06	1.0562e+07	5.72249e+06	3.98588e+06	4.47038e+06	4.45922e+06	93303.4
M06_02_V1_oral_metaG_0	oral	T1db	F	0	4717.76	0	0	0	0	0	50280.5	20596	0	61.4296	585.809	731.054	0	0	38236.8	0	0	138256	123.993	86142.7	1.03159e+06	0	0	27837.4	0	0	101677	0	1628.77	142370	900541	23693.9	170820	0	302.402	0	1.49649e+06	2047.63	502489	23996.2	1.16374e+06	265767	1.73058e+06	3156.12	279829
M06_02_V1_stool_metaG_0	gut	T1db	F	0	262.594	0	0	0	78350.4	134.568	37674.7	0	0	0	85028.5	76026	36642.9	0	23174.8	319289	105751	1866.23	10181.9	833.653	1.12333e+06	274366	382761	743163	66.0414	1565.28	0	178847	1.57249e+06	2.42426e+06	1.22649e+06	354634	931.873	617626	356236	0	4.97104e+06	626024	558316	2.39403e+06	3.87763e+06	2.22949e+06	3.60896e+06	461843	304169
M06_02_V3_oral_metaG_56	oral	T1db	F	0	1955.03	0	0	0	0	0	65312.5	32060.7	0	0	339.861	881.878	0	0	13588.5	0	0	96734.4	359.676	80056.2	1.07626e+06	0	0	28386.2	0	0	115300	0	1773.26	175263	1.07557e+06	34524.5	58436.9	0	0	0	1.72242e+06	3660.89	373417	34524.5	925260	162732	1.40613e+06	2463.8	153317
M06_02_V3_stool_metaG_56	gut	T1db	F	797.726	244.222	0	0	0	92665.4	0	167330	96.4269	0	96.4269	79381.2	720994	84109.2	0	104476	9348.96	126531	967.702	30986.2	885.55	5.21537e+06	516217	1.69253e+06	4.41733e+06	64.2471	1086.18	190.3	171411	3.77823e+06	7.46958e+06	5.48476e+06	1.45277e+06	992.665	1.32031e+06	1.98391e+06	0	9.27479e+06	640848	2.08953e+06	5.59831e+06	5.74389e+06	3.06768e+06	5.5841e+06	516295	238981
M06_03_V1_oral_metaG_0	oral	T1db	M	0	1122.31	0	0	0	0	0	30731.8	8598.98	0	0	292.652	1076.7	0	0	28250	52.3801	0	203124	2632.58	74138.3	917214	0	101.905	10729.8	0	0	90776	153.055	2481.35	109157	690391	11456.1	77584.1	165.445	649.391	0	1.31243e+06	12960.7	448305	12603.2	948788	265528	1.47321e+06	2602.32	218062
M06_03_V1_stool_metaG_0	gut	T1db	M	2.79418	195.331	191.744	0	0	71612	0	583961	774.286	0	774.286	35049.1	245797	83022	0	1000.86	1.43841e+06	98873	468.887	13853.7	545.519	2.98597e+06	200327	607402	704139	309.534	475668	0	929607	6.1611e+06	4.83461e+06	2.7066e+06	1.38041e+06	261.992	1.85259e+06	2.24718e+06	0	1.0367e+07	70489	2.35218e+06	1.18177e+07	1.07085e+07	3.55667e+06	1.08168e+07	627756	244632
M06_03_V2_oral_metaG_28	oral	Control	M	0	55159	0	0	0	0	0	27578.4	1719.48	0	75.983	6748.55	2103.23	0	0	9932.85	0	0	66694.4	0	316479	987837	0	277.663	17920.2	0	148.5	15763.8	0	17382.8	129969	889068	13182.3	1.39459e+06	1802.4	5574.53	0	1.13505e+06	5430.63	219631	11258.7	1.31329e+06	965222	1.85212e+06	4423.88	126783
M06_04_V2_stool_metaG_0	gut	Control	F	55.9011	810.214	248637	0	27.334	17406.6	0	981602	70.8527	70.8527	0	56530.1	65978.2	46789.4	0	1211.24	325453	163146	1790.36	13180.1	255564	1.17514e+06	45745.8	232769	169455	250.349	196377	0	275913	2.15855e+06	1.12438e+06	985515	792040	2724.12	459765	687500	0	5.32308e+06	29820.8	1.20501e+06	5.08527e+06	6.74599e+06	2.86375e+06	9.992e+06	266419	260677
M06_04_V3_oral_metaG_28	oral	Control	F	0	1224.14	0	0	23.8702	0	0	101614	32763.1	0	0	0	307.655	0	0	20255.9	0	0	131790	0	129883	1.21557e+06	0	49.4002	64078.4	0	0	203249	0	516.661	234466	1.21593e+06	33597.2	84930.8	160.406	481.217	0	1.85845e+06	3808.74	334307	33942.7	1.00344e+06	273382	1.01964e+06	710.559	144647
M06_04_V3_stool_metaG_28	gut	Control	F	0	42.1568	1966.79	0	0	81155.8	190.248	966365	0	0	0	204348	197960	118073	190.173	7442.52	1.01667e+06	580.985	16463.4	60571.6	9154.08	4.93143e+06	218973	1.02604e+06	1.08274e+06	0	823852	0	1.04374e+06	8.60074e+06	3.30336e+06	3.64444e+06	2.65161e+06	4528.6	851448	2.35682e+06	0	1.20952e+07	140303	3.2771e+06	1.47578e+07	1.37777e+07	4.96311e+06	9.59522e+06	1.05954e+06	48659.7
M08_01_V1_stool_metaG_0	gut	T1db	M	4.58438	2443.05	0	0	122.3	0	258.702	1435.79	0	0	0	415083	652998	374438	0	62409.1	6333.94	1053.38	2655.55	114542	5814.47	2.60493e+06	432891	1.41339e+06	2.60001e+06	42727.4	15691.6	0	587011	5.01645e+06	3.93508e+06	2.44643e+06	5.03555e+06	5064.94	397406	484624	0	1.1374e+07	668702	2.35721e+06	6.46405e+06	9.36489e+06	6.09386e+06	1.02913e+07	1.2726e+06	1.01102e+06
M08_01_V2_oral_metaG_28	oral	T1db	M	0	3496.78	0	0	0	0	0	13828.3	7889.61	0	308.438	148.396	616.036	7.70158	0	11680.8	0	0	23967.1	0	47161.8	448412	0	92.3697	6320.1	61.6276	301.402	49875.6	69.3292	2625.91	78892.8	448014	12520.3	207300	74.2149	287.086	0	534748	1298.08	133056	11228.4	311994	83585.7	535809	1840.03	60664.2
M08_01_V2_stool_metaG_28	gut	T1db	M	243.428	1753.52	0	0	38.506	0	0	0	0	0	0	399411	450599	330753	0	78589.2	983.951	994.961	5.7059	82719.6	3145.71	2.15825e+06	116461	1.3993e+06	2.37926e+06	72072.1	17481.9	0	521940	4.78506e+06	3.04807e+06	1.85205e+06	5.24646e+06	2882.27	349839	331447	0	9.08769e+06	681914	2.28351e+06	6.77109e+06	8.32488e+06	4.53119e+06	8.61423e+06	1.3529e+06	1.2913e+06
M08_01_V3_oral_metaG_56	oral	T1db	M	41.4789	689.658	0	0	0	0	0	39235.9	30542.8	0	754.317	0	510.319	15.6959	0	32642	0	0	93050	0	80883.6	923709	0	83.6289	9206.08	20.941	491.408	157297	36.6369	2480.11	236931	751729	38961.7	142921	151.25	592.028	0	1.37095e+06	2357.73	391121	37025.1	721172	190381	1.27593e+06	3547.43	173069
M08_01_V3_stool_metaG_56	gut	T1db	M	217.272	61.5749	0	0	0	660.591	0	3741.65	0	0	0	314765	450173	398386	670.269	49314.8	2698.44	1365.13	436.814	37887.2	2363.69	2.77778e+06	255620	2.04559e+06	3.42571e+06	162828	19777.2	0	818432	5.35631e+06	4.64273e+06	2.81981e+06	9.51599e+06	3379.77	474334	566315	0	1.14871e+07	705749	2.81838e+06	1.1853e+07	1.17667e+07	3.10612e+06	1.1647e+07	1.63525e+06	915506
M08_02_V1_oral_metaG_0	oral	Control	F	0	0	0	0	0	0	0	19508.3	6444.43	0	778.74	148.525	1233.27	0	0	13001.2	0	0	160528	0	70740.4	658663	0	0	13715.8	0	456.586	62576.8	0	3298.6	84173.2	443358	16228.2	98458.5	0	0	0	699593	5942.4	272162	13466.2	510145	183324	867642	4551.15	145583
M08_02_V1_stool_metaG_0	gut	Control	F	478.35	16.7869	236.706	150.852	12.1124	146970	310.952	250056	76.4677	0	76.4677	40243.4	39277.3	55342.9	462.173	2728.08	436464	76563.4	926.136	67203.1	568.938	1.82403e+06	346794	366954	897396	5196.6	35772.8	0	81112.8	4.65777e+06	2.3193e+06	2.14523e+06	834983	163.638	486595	171093	150.852	4.53995e+06	91347.4	1.97777e+06	5.18159e+06	5.65527e+06	2.25396e+06	3.44881e+06	173873	95107
M08_02_V2_oral_metaG_28	oral	Control	F	0	4591.33	0	0	0	0	0	9815.99	2560.07	0	0	177.367	0	0	0	14540.1	0	0	40088.7	0	119026	380499	0	0	6256.8	0	363.5	46838.1	0	169.162	53596	285688	5292.13	205228	0	43.9929	0	392106	4003.06	115562	4201.63	324022	172939	466764	914.563	60217.8
M08_02_V2_stool_metaG_28	gut	Control	F	0	23.6137	0	153.294	0	96967.4	157.992	994.755	77.7055	0	77.7055	10876	31036.1	45641.2	153.294	970.093	962229	59117.2	3.78081	81858	1833.25	1.34326e+06	219615	396748	738259	5280.83	144011	153.353	68260.5	3.03423e+06	3.13875e+06	1.33192e+06	678921	381.362	374155	334612	153.294	5.98254e+06	70387.9	1.31215e+06	3.99775e+06	5.16861e+06	2.43407e+06	5.2396e+06	246170	84048
M08_02_V3_oral_metaG_56	oral	Control	F	0	1034.59	0	0	0	0	0	43919	6065.64	0	502.927	119.901	644.482	0	0	32836.5	0	0	92834.6	128.891	111345	1.00152e+06	0	0	36325.3	0	860.047	144022	0	1104.98	162539	809640	15603.2	127530	271.135	972.037	0	1.35072e+06	5781.2	358708	13191.3	804496	195141	1.21757e+06	3728.51	209582
M08_02_V3_stool_metaG_56	gut	Control	F	670.065	29.4261	40.4622	128.932	20.9733	108044	0	1372.98	658.418	135.565	522.852	28815.8	22200.7	36163.6	395.017	5305.41	754256	118277	785.348	69123.2	1160.46	1.37464e+06	234584	451240	633108	8491.35	193790	128.982	63475.5	2.60262e+06	2.52553e+06	1.28552e+06	858379	1793.95	617534	540946	128.932	7.51453e+06	67977.6	1.35036e+06	4.32286e+06	6.52905e+06	3.16953e+06	7.34946e+06	301004	345295
M08_03_V1_oral_metaG_0	oral	Control	M	0	3239.19	0	0	0	0	0	16636.6	5938.73	0	80.5201	2137.13	494.295	0	0	22344.5	0	0	137706	1137.68	157333	1.64813e+06	0	294.267	6030.47	0	0	111108	0	2965.06	120992	2.0618e+06	15506.5	471538	173.638	682.175	0	2.0869e+06	2816.87	304187	11627.5	1.29369e+06	287504	1.10614e+06	4003.38	183072
M08_03_V1_stool_metaG_0	gut	Control	M	74.5706	3.72229	0	0	0	31927.9	0	16606.9	354.11	0	0	14633.1	15097.1	20138.8	0	296.342	342127	97279.7	355.95	30806.5	752.164	3.28558e+06	72619.6	58180.1	64800.5	14.5251	25892.5	0	247336	3.36795e+06	3.63207e+06	3.50345e+06	1.17012e+06	296.786	159026	2.97025e+06	354.11	2.92662e+06	15977.6	3.21849e+06	1.01472e+07	2.78209e+06	1.45071e+06	3.02453e+06	6.0803e+06	257314
M08_03_V2_oral_metaG_28	oral	Control	M	0	16196.4	0	0	0	0	0	12789.6	4851.8	0	0	4391.5	526.282	0	0	18822.7	0	0	149543	127.702	146490	1.31052e+06	0	168.157	3047.65	0	0	64512.7	0	2172.72	77327.2	1.13819e+06	12177.5	408573	272.867	1080.44	0	900713	13661.2	282297	9901.1	618109	295529	1.05499e+06	3830.93	165943
M08_03_V2_stool_metaG_28	gut	Control	M	3887.29	130.318	0	104.996	0	93110.6	108.214	177851	108.064	0	0	48652.2	27036.4	26241	104.996	558.369	276388	138633	222.314	41493	3090.12	969342	201140	111802	149124	106.342	30555.8	0	146483	1.23407e+06	1.57023e+06	4.89239e+06	886397	3585.76	361225	832416	213.06	3.91368e+06	35936.4	1.1697e+06	3.99531e+06	3.76062e+06	2.1628e+06	6.31755e+06	1.50605e+06	157629
M08_04_V2_oral_metaG_0	oral	T1db	M	38.8176	90269	0	0	0	0	0	75166.9	20236.2	0	4132.98	317.378	6525.92	0	0	51091.4	0	0	488230	0	465891	3.25127e+06	25.518	25.4281	54729	0	149.582	221354	25.518	15375.1	247652	2.5437e+06	81720.5	504333	1980.58	5941.74	0	2.62795e+06	7978.41	918571	55200.2	1.78023e+06	832443	2.857e+06	22336	468948
M08_04_V2_stool_metaG_0	gut	T1db	M	0	125.538	281.899	0	0	220044	0	10962.9	115.565	0	0	116008	72931.6	63650.1	115.863	40645.6	242446	943.909	352.795	172407	15261.5	4.24666e+06	488826	236665	435964	19568	51932.9	0	578038	4.82103e+06	4.89648e+06	4.5003e+06	3.95517e+06	1549.7	573920	3.512e+06	115.565	6.47526e+06	90330.1	4.52648e+06	1.61464e+07	8.05038e+06	2.74502e+06	1.26799e+07	7.63909e+06	837718
M08_04_V3_oral_metaG_28	oral	T1db	M	0	15409.8	0	0	0	0	0	25819.5	429.585	0	185.896	7173.34	7257.09	0	0	16437.1	0	0	177026	0	197196	2.99599e+06	0	82.3479	18847.2	0	0	22994.7	0	18442.1	82836	2.89992e+06	39786.9	662954	1981.71	5464.22	0	953217	2407.07	344790	18262.2	744849	401694	1.35213e+06	13657.2	161609
M08_04_V3_stool_metaG_28	gut	T1db	M	7999.25	133.904	0	0	20.7033	421393	0	120.399	67.7777	67.7777	0	94193.3	12813.5	23153.9	0	3919.64	166160	89137.5	1829.22	71265.5	690.769	427182	857371	150934	287026	14303.7	8033.04	192.867	91429.3	785016	901505	1.00858e+06	643099	1671.37	907117	129774	0	3.76428e+06	31789.3	823414	1.52223e+06	3.35739e+06	2.66306e+06	2.84129e+06	234841	407233
M11_01_V1_oral_metaG_0	oral	T1db	F	0	229.91	0	0	0	0	0	5538.4	1360.49	0	41.9109	333.663	3989.8	0	0	3196	0	0	5975.46	422.975	27747.5	134961	0	13.9242	11130.1	0	901.008	10096.6	0	4669.23	24529.6	143134	8411.63	30778.1	90.3791	290.964	0	163428	8752.94	38345.2	5861.38	86529.6	32851.9	131880	2378.6	18744.9
M11_01_V1_stool_metaG_0	gut	T1db	F	2949.88	7.76247	97769.7	0	0	255.385	259.229	1.47182e+06	0	0	0	18358.1	64091.9	21487.8	129.563	366.776	82148.5	17943.9	391.485	13038.4	101051	424241	5456.58	154155	405409	7060.6	712.182	0	51972	402477	528835	498548	1.06653e+06	1561.62	118250	234885	0	2.25616e+06	45576.9	472583	1.69949e+06	3.50038e+06	1.969e+06	4.3812e+06	103429	108581
M11_01_V2_oral_metaG_35	oral	T1db	F	0	3152.69	0	0	0	0	0	3381.4	226.016	0	0	219.224	4323.25	0	0	560.401	0	0	3010.16	1856.05	39008.9	111324	0	0	9328.85	0	1347.85	3491.59	0	6623.15	28855.3	168017	9221.26	103205	0	0	0	205079	10570.2	49646.9	5177.71	140209	89625.1	171279	2256	11989.3
M11_01_V2_stool_metaG_35	gut	T1db	F	3862.25	3126.29	26389.4	0	7.04784	357.065	543.086	660753	0	0	0	88189.5	213597	78729.9	362.296	1110.95	625186	67516.6	551.585	708951	36828.7	1.5739e+06	55211.7	437396	1.10549e+06	25435.6	6177.54	0	186451	1.15037e+06	2.85283e+06	1.42756e+06	1.71437e+06	1295	363922	1.06538e+06	0	8.30975e+06	103077	809817	3.78182e+06	5.91437e+06	3.26494e+06	8.13988e+06	251959	53232.7
M11_01_V3_oral_metaG_84	oral	T1db	F	0	1010.2	0	0	0	0	0	1995.35	184.153	0	184.153	206.204	1275.92	0	0	585.124	0	0	4636.79	185.852	13111.2	65942	0	30.591	3675.65	0	1079.72	1446.85	0	2473.03	14999.7	77211.2	9009.26	14708.6	0	43.5579	0	105811	4534.54	24568	5616.55	71210.2	31631.4	109601	2782.3	8730.28
M11_01_V3_stool_metaG_84	gut	T1db	F	457.85	155.48	14904.9	0	5.64041	142.88	144.801	320044	0	0	0	14008.9	118135	24077.9	144.973	520.869	199115	23473.7	438.049	346396	26920.2	862457	22580.1	443180	420064	12432	280183	0	70263.4	366329	1.15067e+06	699399	1.73974e+06	1188.78	161078	842250	0	5.02741e+06	23531.5	311047	2.5752e+06	3.32763e+06	1.63495e+06	4.18983e+06	339055	30575.8
M11_03_V1_stool_metaG_0	gut	T1db	F	1937.59	788.126	105.565	0	40.8642	342.093	520.864	2.28126e+06	0	0	0	288683	108501	126992	173.881	1689.15	5707.94	0	2391.02	122841	253907	1.00461e+06	2826.39	463203	991697	50250.8	886.991	0	197667	2.22957e+06	841520	1.08748e+06	3.96265e+06	1648.3	138458	265621	0	4.37605e+06	367888	845901	4.68214e+06	5.96318e+06	2.66186e+06	5.62139e+06	489634	23385.3
M11_03_V2_stool_metaG_35	gut	T1db	F	2228.55	535.308	614.763	0	731.397	199.219	0	24228.2	0	0	0	340012	12088.6	230616	0	21231.4	2440.63	617.539	1034.31	22526.2	5135.89	1.76641e+06	3103.7	1.29884e+06	2.92151e+06	196213	204.911	0	429951	3.60892e+06	3.53123e+06	1.77666e+06	4.01702e+06	407.124	241759	268355	0	4.44321e+06	405074	1.53707e+06	5.09175e+06	4.04494e+06	607109	3.70738e+06	478068	41753.9
M11_04_V1_oral_metaG_0	oral	Control	M	0	70.1194	0	0	0	0	0	3071.08	1571.11	0	12.7823	48.758	0	0	0	4581.3	0	0	9615.19	25.8004	17722.1	117109	0	0	935.875	0	0	4865.05	0	2082.13	22883.4	83693	2165.22	72010.4	0	6.0468	0	179643	25.0099	65870.7	2152.44	151761	36816.9	289313	555.767	31443.2
M11_04_V1_stool_metaG_0	gut	Control	M	32.8783	0.790622	40.1338	127.886	0	49291.6	0	2982.82	64.8261	0	64.8261	15122.3	27649.5	46027.7	127.886	16165.5	636181	67729.3	915.185	56499.9	1977.7	882950	101048	74818.4	167747	43.1922	58271	1022.24	623988	1.56998e+06	1.97706e+06	882626	1.69388e+06	446.194	309056	517764	127.886	3.84268e+06	36831	794050	3.58008e+06	3.63961e+06	1.44049e+06	3.26023e+06	697208	23419.2
M11_04_V2_oral_metaG_35	oral	Control	M	63.0878	227.455	0	0	0	0	0	13351.1	4960.34	0	435.365	278.57	123.121	0	0	29388.2	0	0	56204.7	0	253349	517476	0	41.3267	4964.36	0	0	7092.24	0	8941.24	69125.5	368069	8326.6	1.56422e+06	0	205.955	0	729739	528.093	260787	7932.56	771337	401766	1.75278e+06	1936.18	145103
M11_04_V2_stool_metaG_35	gut	Control	M	76.2914	76.2914	45.5598	0	0	20669.7	0	1551.58	147.181	0	147.181	48836.2	6290.2	18933.1	0	17552	626191	98548.6	1191.68	70812.8	5582.11	863108	46104.1	190889	123263	245.159	176609	1160.45	480448	1.07374e+06	1.87598e+06	688235	1.8652e+06	2383.42	221782	571357	0	4.5272e+06	15845.1	631787	3.48958e+06	4.04278e+06	1.66883e+06	4.6662e+06	786516	31269.3
M11_04_V3_oral_metaG_63	oral	Control	M	107.555	0	0	0	0	0	0	76153.7	46082.7	0	296.891	485.354	587.723	0	0	40818.9	0	0	73157.6	85.6087	304623	889270	14.1409	0	21164.5	0	0	110686	14.1409	13421.5	206138	841497	50541.1	524110	0	85.9008	0	1.37699e+06	4232.28	426623	50244.2	946258	428990	1.72612e+06	3567.79	198954
M11_04_V3_stool_metaG_63	gut	Control	M	74.9047	96.8614	89.4634	0	0	36094.3	146.906	5843.99	216.759	0	216.759	10192.3	45269.9	20424.4	0	6785.75	136957	18572.6	288.059	1848.59	2956.21	603200	79224.9	54751.3	124991	72.2108	4699.05	2707.87	226401	620383	715553	677097	1.29085e+06	1600.11	265657	320021	0	1.94439e+06	100892	402229	2.57865e+06	2.64163e+06	543766	4.32365e+06	373474	41223.4
M11_05_V1_oral_metaG_0	oral	Control	F	0	32324.2	0	0	0	0	0	26462.1	2141.17	0	65.9603	1439.03	3799.85	0	0	21095.5	0	0	102623	665.689	237466	1.60734e+06	0	306.8	15450.3	0	128.912	82764.9	0	11890.8	149759	1.21753e+06	9794.46	1.56258e+06	142.241	558.823	0	1.25087e+06	5598.21	494363	9933.04	1.02337e+06	389506	2.33474e+06	5890.45	338270
M11_05_V1_stool_metaG_0	gut	Control	F	1050.12	3990.23	0	0	4.5145	132657	0	680.383	0	0	0	71904	96985.8	82534.5	0	240.061	1517.91	472.654	6993.78	649.704	5089.22	1.51281e+06	1.39582e+06	324553	978233	0	1008.15	112.493	991476	2.05082e+06	2.38137e+06	2.98608e+06	4.21535e+06	3425.77	495470	375179	0	3.59366e+06	142909	1.52831e+06	3.82997e+06	4.84131e+06	4.71179e+06	1.177e+06	1.94702e+06	22792.2
M11_05_V2_oral_metaG_35	oral	Control	F	0	14101.9	0	0	34.3727	0	0	9087.62	1160.2	0	107.111	1128.2	1060.18	0	0	5105	0	0	21041.1	0	52824.9	260711	0	106.758	8161.86	0	0	22754.9	0	3046.27	35785.6	219157	2546.9	120848	0	0	0	300997	5346.14	79598	2546.54	236659	103349	324057	745.091	56155.1
M11_05_V2_stool_metaG_35	gut	Control	F	142.884	1798.61	0	0	6.17495	74612.7	0	615.475	0	0	0	54072.7	50907.3	61947.8	0	656.712	1650.73	323.249	7354.4	641.312	2995.68	3.3338e+06	1.55141e+06	167148	557022	181.817	1620.95	615.475	3.0477e+06	3.76008e+06	3.76334e+06	4.94854e+06	1.23116e+07	2051.3	323713	237961	0	3.66356e+06	122836	3.3398e+06	9.76191e+06	9.19432e+06	5.45399e+06	1.3043e+06	6.05296e+06	23028.6
M11_05_V3_oral_metaG_63	oral	Control	F	0	10841.7	0	0	0	0	0	9922.58	395.206	0	0	550.265	1193.61	0	0	10397.6	0	0	17975.9	0	57004.6	307117	0	166.936	10309.6	0	392.802	24807.9	0	2974	35612.5	271689	3884.44	96399.2	0	0	0	326822	6065.69	80298.9	2872.97	231584	88036.3	297264	1024.42	50534.9
M11_05_V3_stool_metaG_63	gut	Control	F	1152.58	2042.38	0	0	78.4593	161140	0	1999.65	0	0	0	84829.9	75522.1	46215.7	0	118.203	1613.22	631.88	2845.29	865.388	3435.44	3.50203e+06	2.50235e+06	281390	1.06174e+06	50.7731	1664.89	300.78	3.03744e+06	3.92738e+06	4.3497e+06	5.99815e+06	1.21781e+07	3090.47	541826	345843	0	4.73516e+06	156819	3.51023e+06	9.83308e+06	1.02492e+07	8.04044e+06	1.46815e+06	5.95076e+06	24925.8
M11_06_V1_oral_metaG_0	oral	Control	M	0	0	0	0	0	0	0	43504.3	43582.2	0	77.9031	0	523.666	0	0	35367.5	0	0	87539.8	0	37342.6	597675	0	0	0	0	0	149415	0	1282.41	169859	451775	44356.4	63797.9	0	31.1048	0	1.17308e+06	1219.41	389734	44278.5	694596	151590	1.44846e+06	540.495	194714
M11_06_V1_stool_metaG_0	gut	Control	M	476.734	668.681	0	0	0	52180.5	0	773.335	0	0	0	35650.7	311788	110691	163.41	13226.6	250489	41269.3	1287.91	38276.1	2516.99	3.08251e+06	256208	1.11823e+06	3.70418e+06	74944.9	4459.13	0	193798	3.80015e+06	5.64616e+06	3.58616e+06	2.56314e+06	2700.42	1.18171e+06	1.40699e+06	0	6.03199e+06	1.4128e+06	1.75982e+06	4.48839e+06	3.3598e+06	1.82686e+06	4.25736e+06	1.77366e+06	126259
M11_06_V2_oral_metaG_35	oral	Control	M	51.029	0	0	0	0	0	0	14749.6	14674	0	0	0	350.886	0	0	17768.7	0	0	52484.4	0	29303	294839	0	0	0	0	0	40196.6	0	3833.24	70217.6	255417	14712.2	143429	0	165.237	0	1.06068e+06	378.275	220674	14712.2	640531	188256	1.63382e+06	38.1872	91540.3
M11_06_V2_stool_metaG_35	gut	Control	M	131.826	1073.55	0	0	0	40481	0	13025.3	0	0	0	26648.4	381218	71585	0	12270.2	87475.9	26090.5	268.271	14783.6	4377.17	3.98988e+06	204686	684957	2.25549e+06	50037.3	3160.55	65.5094	130935	2.39293e+06	3.4896e+06	4.41565e+06	1.8554e+06	5910.98	1.40066e+06	1.91188e+06	0	6.07337e+06	805449	1.18169e+06	4.54648e+06	3.44607e+06	1.15006e+06	6.40213e+06	947595	68410.1
M11_06_V3_stool_metaG_63	gut	Control	M	23556.2	4192.77	0	0	0	47689	0	0	0	0	0	28529.8	269403	97558.2	0	39281.2	492040	107289	11589.1	5290.36	8718.65	1.3283e+06	139145	580989	2.03795e+06	77589.9	608.891	460.762	209313	2.21077e+06	3.36196e+06	1.19459e+06	1.36511e+06	18265.3	558814	427852	0	5.41997e+06	737468	1.11424e+06	2.16717e+06	3.57746e+06	2.00424e+06	4.20173e+06	1.01821e+06	209870
M11_07_V1_oral_metaG_0	oral	Control	F	27.7406	0	0	0	0	0	0	642.692	215.103	0	0	0	73.5338	0	0	521.372	0	0	12375.6	0	1542.94	58522	0	0	0	0	0	1073.14	0	497.467	9073.93	23032.2	917.343	16836.3	0	103.499	0	143857	0	39186	917.343	80782	16147.1	201429	702.24	11923.3
M11_07_V1_stool_metaG_0	gut	Control	F	4968.02	89346.6	0	0	7.90741	2804.29	1015	3231.95	599.05	0	599.05	57869.4	241707	25043.2	203.241	3148.99	230930	299046	1993.61	358857	90711.1	5.65064e+06	50695.4	89738	524677	266.089	4311.99	1365.9	38421	4.51265e+06	4.85682e+06	5.06628e+06	1.29881e+06	1802	536268	4.81367e+06	0	6.7804e+06	51597.6	4.48251e+06	1.60429e+07	5.92392e+06	2.34972e+06	1.24827e+07	8.44525e+06	28432.9
M11_07_V2_oral_metaG_35	oral	Control	F	127.109	258.002	0	0	0	0	0	1038.52	189.388	0	0	0	64.743	0	0	918.086	0	0	22183.1	0	13568.3	151927	0	0	0	0	0	1039.6	0	1133.07	14602.7	78297	1140.6	129862	0	458.677	0	341881	188.451	83438.1	1271.1	203214	35763.9	534765	951.214	26303.6
M11_07_V2_stool_metaG_35	gut	Control	F	10486.6	372339	0	0	0	4953.47	1606.42	4169.1	888.85	0	888.85	51059.8	256695	22904.8	201.042	10651.1	176168	239125	1598.59	617398	375212	7.79053e+06	33033.8	82241.9	319404	131.605	4958.07	1544.13	20341.3	4.72654e+06	4.51153e+06	5.22636e+06	1.42387e+06	7235.84	972810	4.94054e+06	0	7.75729e+06	35219.7	4.49163e+06	1.72738e+07	7.27597e+06	2.36511e+06	1.82103e+07	8.41063e+06	37094.3
M11_07_V3_stool_metaG_63	gut	Control	F	10227.5	135871	74.7021	238.038	0	7746.51	3434.67	79597.2	1210.29	0	965.3	289759	271489	40131.8	729.288	11613.3	61578.3	209860	2655.11	555050	144145	5.87081e+06	77129.2	170450	970507	0	9881.77	1886.56	54707	4.23451e+06	4.27564e+06	5.17611e+06	1.83781e+06	2012	1.1861e+06	4.65897e+06	483.032	8.41033e+06	48592.3	4.1467e+06	1.61984e+07	7.74782e+06	2.88706e+06	1.62929e+07	7.50416e+06	65625
peacemaker_11_600_0	gut	Control	M	1.66588	0	297.188	19.4392	3.16216	5004.12	0	10074.8	0	0	0	2607.52	380.511	9718.65	52.8707	64.5355	14637.9	3928.77	32.9859	6302.17	318.502	200710	12781.2	32759.8	40187	0	4327.02	0	135282	383920	247608	192628	356851	74.2407	48672.5	87356.3	19.4392	277260	44942	169961	724918	485100	91983.2	247361	171193	6227.89
peacemaker_11_918_0	gut	Control	M	313.057	7.47117	631.583	0	0	4693.52	0	12274.7	3.05548	3.05548	0	6512.69	72.1622	6764.15	29.9862	127.139	11501.1	6571.42	90.6234	19937.9	989.002	190334	10238.1	11300	22675.6	0	3634.75	0	165567	421814	198827	185143	302724	125.997	28288.8	124432	0	296049	11196.7	188124	832498	530108	110632	279986	129281	5897.34
peacemaker_30_600_0	oral	Control	M	0	2792.37	0	0	1.31734	0	0	9726.81	2554.98	0	12.3152	100.09	123.635	1.02502	0	2242.29	1.40134	0	40626.7	8.28588	18555.2	195060	0	8.86376	6859.54	0	20.0572	19641.1	1.02502	283.231	25783.6	134009	3479.05	31920.4	18.7298	69.4387	0	249393	2439.84	83995.3	3415.92	148246	57728	256869	684.23	35248.2
peacemaker_OR_918	oral	Control	M	4.11495	2173.46	0	0	0	0	8.26128	16028.7	2851.89	0	48.6806	60.0755	211.848	1.01295	0	1913.59	0	0	14856.2	8.1883	58414.7	286886	0	9.4111	11645.5	0	0	32707.7	1.01295	298.678	38873.9	268315	4204.53	30661.7	22.5292	151.331	24.7104	363521	5819.71	51103.4	4273.43	165441	48609.4	154796	1286.08	30047.2
SAMEA2737649	gut	RArt	M	49.4846	86.1769	1.81458	0	3.72619	1549.46	8.93907	8.93907	1.5199	1.5199	0	2476.65	3163.06	7039.69	8.94969	64.4074	12849.4	112.405	0.0696884	21993.4	268.928	116942	29657.5	17257.5	68042.9	42.963	10727.4	0	27864.9	173603	45469	96812.9	91093.7	36.7086	13334.3	21512.3	0	187791	2431.42	56183.4	259001	245632	82462.2	83958.1	19341.5	289.514
SAMEA2737650	gut	RArt	F	10.3706	111.43	0	0	0.154216	1535.26	7.93064	18.3518	0	0	0	337.956	50.0888	17864.9	3.96375	6.18693	158.219	205.86	23.3682	40206.3	234.586	106296	4844.07	11609.5	18752.9	132.28	2578.16	1.91551	77832.6	194348	112497	104720	365680	28.4164	23409.3	3773.25	0	155798	974.829	100597	348878	245628	53889.5	70173.8	141455	438.724
SAMEA2737651	gut	RArt	F	6433.67	18042.8	1836.56	0	0	6805.83	11.562	5819.35	0	0	0	987.598	122.61	4177.05	5.77869	13.4232	6610.49	5.88471	34.7431	1363.07	27156.7	169277	15246.1	24544.2	46494.7	11133.7	1416.71	0	16118.4	83082.6	8847.01	75053.7	55714.5	432.191	29673.3	4118.5	0	157728	1220.36	26497.9	148327	209807	77706.5	292276	7035.57	23624.3
SAMEA2737652	gut	RArt	F	23.3243	279.409	0	0	0	2089.67	5.73278	553.787	0	0	0	977.782	9879.92	8834.06	0	615.692	396.145	95.9008	0	2638.93	327.53	90080.6	88148.6	4986.19	72957.4	0	74.6234	5.50176	20854.4	122970	40614	114275	60890.7	210.452	22359.3	21876.8	0	156322	5355.65	16993.6	268775	227883	189989	106373	23856.8	15487.3
SAMEA2737653	gut	RArt	M	519.606	31.0778	0	0	254.742	27.3201	0	1769.76	1.4123	1.4123	0	628.513	142.404	453.699	13.8602	117.468	33.4932	10103.1	662.748	3667	190.207	7368.2	647.12	3481.22	595.956	5.8975	159.997	0	520.1	3972.9	4775.02	2040.41	7037.22	331.268	638.143	220.108	0	124859	880.224	3263.03	5181.85	94912.4	80514.3	119610	1260.48	4199.54
SAMEA2737654	gut	RArt	F	28.5972	20.2631	0	0	9.1267	4127.48	0	2464	1039.15	151.15	888.001	1114.69	3.35473	371.277	0	43.733	80257.5	699.087	34.3612	1422.64	236.559	115831	26202.1	20434.5	50642.4	8155.58	4157.65	0	8549.7	25976.9	7257.73	34764.7	15408.5	40.6421	13074.2	16487.4	0	190064	268.304	13322.7	177108	296761	153246	134392	6397.88	2668.45
SAMEA2737655	gut	RArt	F	0	372.421	0	0	1.95453	6.10965	0	829.316	15.3297	3.15836	0	1293.41	69.6036	12460	0	101.195	11215.7	637.603	61.434	13493.7	417.841	63496.3	16524	21838.2	55698.5	1486.43	3846.17	8.98393	14224.4	108044	84054.5	76655.9	107027	371.832	23328.6	13861.8	6.18325	184055	9075.33	33392.1	186570	158562	65288.8	160047	29475.2	1059.7
SAMEA2737656	gut	RArt	M	1697.84	1711.5	0	7.80682	0.634964	5632.96	0	122.877	2.0521	2.0521	0	2289.69	1844.82	3177.48	7.80682	4.09224	11154.9	73.8311	0	16842.3	3517.29	116087	24087.6	14064.5	34267.7	0	2153.2	0	53553.6	133908	113671	119048	248737	7.86798	18261	9180.98	7.80682	137048	3130.06	88023.4	268525	221834	87864.7	59338	109674	6664.08
SAMEA2737657	gut	RArt	F	0	5.17792	3.32713	0	0	442.056	5.46342	4946.81	0	0	0	4189.16	3082.05	14863.5	5.46991	4298.63	27619.9	1270.02	10.822	514.855	26.6882	77769.1	1552.47	14313.6	26750.9	822.661	2879.29	0	16388.6	147497	78565.3	73855.4	90202.4	12.9185	20016.4	15090	0	172151	7324.6	47222	173940	166673	55357.3	111138	28264.4	5856.53
SAMEA2737658	gut	RArt	F	0	0.906622	0	0	0	11144.9	0	30.0835	0	0	0	1443.4	11253	1256.76	0	495.012	391.942	1666.21	0.110467	1433.54	0.906622	101325	42557.5	19381	61578.8	1403.06	21.7383	2.28526	24357	90303.5	110018	134423	66438	0.906622	30499.6	52689.2	0	121442	3935.92	72644.9	183662	121866	111505	41130.2	76864.4	2110.64
SAMEA2737659	gut	RArt	F	3.41176	13.5229	0	0	0	5020.61	0	2869.21	0	0	0	2859.68	7440.77	7775.07	20.0977	730.229	233.835	2913.05	19.7728	1334.48	295.52	71176.8	15772.1	26140.4	26680.1	214.885	7908.18	58.453	8195.64	113658	78511.5	72916	64829.2	54.5743	30596.9	23134.3	0	134662	32093.9	34277.1	172957	146997	51104.5	157148	39759.9	5615.49
SAMEA2737660	gut	RArt	F	2.59374	18.8881	0	15.5087	1.26139	622.993	7.99203	1221.7	0	0	0	4147.16	1747.87	28267.2	23.5102	2573.57	55567.7	171.115	47.6068	8462.54	110.617	135025	6644.15	45231.4	44936.6	11.7822	16909.7	3.86679	29602.2	308932	229300	102355	173931	30.4145	41478.1	31599.1	15.5087	346166	36411.7	85104.8	353572	299054	115019	110061	72597.1	6457.53
SAMEA2737661	gut	RArt	F	179.892	243.268	0	0	0.159537	4.04131	4.10214	47.7051	0	0	0	17246	523.503	5348.68	4.10051	1992.43	5.50111	4.17574	8.0309	1037.33	447.539	164790	15289.5	40906	116034	8666.26	30.9507	0	16122	446988	88043.4	170357	108509	42.1785	5747.4	15681.7	0	97097.3	23854.2	145934	497243	338163	47892.6	79819.6	17102.9	4173.52
SAMEA2737662	gut	RArt	F	0	1.99266	0	4.1905	1.36333	724.478	8.63788	4349.82	4.6675	0	0	1254.86	1762.94	3310.31	21.4868	196.614	16541.5	1959.52	38.2875	3482.98	7.35769	22427.3	2339.28	4244.73	6490.7	2.12295	1734.73	0	3737.5	28752.2	41258.7	35583.2	25976.2	9.85527	9544.98	19348.7	8.858	138143	636.896	9548.39	69452.8	117458	56216	175174	6120.46	1965.19
SAMEA2737663	gut	RArt	F	2.23079	343.187	148.157	0	0	13957.6	0	2178.4	2.21601	2.21601	0	2437.25	9640.98	3146.28	0	308.232	366.552	363.206	12.9393	9266.94	530.722	102140	31965.9	12781.2	36009.9	1158.84	148.668	0	31850.9	176281	88219.2	107713	40623.3	29.8434	40997.7	68610.8	0	139209	2034.38	75421.2	289166	177800	68657.7	83392.3	5381.01	997.91
SAMEA2737664	gut	RArt	F	0	0.94799	0	0	0	12438.8	4.65563	1913.19	0	0	0	3547.39	0	9777.6	0	692.682	2251.14	1483.36	27.4713	289.642	55.7102	71460.9	34058.4	17474.6	39931.9	22.0866	180.82	0	10247.5	204777	60652	85956.2	133303	5.44293	37533.9	2387.84	0	98791.4	6004.99	78124	314518	184950	77440.2	81092.7	17973.8	2778.28
SAMEA2737665	gut	RArt	F	0	77.2463	77.8641	0	1.26126	3761.23	0	4237.76	0	0	0	1020.31	1868.34	815.326	8.00069	28.4502	1290.86	293.309	15.8563	3241.08	178.474	55938.3	8929.36	7272.4	15538.7	9.16233	54.7626	0	2540.63	57599.9	60278.3	104081	14846.2	94.7064	11553.4	51250.6	0	48075.8	3412.86	51014.6	154512	54327.4	26486.4	68530.2	84359.2	1600.21
SAMEA2737666	gut	RArt	F	5.3895	13.2054	0	7.85532	44.0765	4545.55	48.5765	1380.13	210.092	185.837	0	2575.85	17075.4	389.791	7.85532	276.182	661.339	676.863	16.4432	5667.74	58.7464	42558.8	11173.5	3308.28	13396.6	3.97958	91.0324	39.2917	3393.86	32064.1	38232.8	46060	16298.1	74.028	22970.8	120412	32.11	70316.4	2376.43	26405.5	108192	58867.1	94933.7	199828	28639.5	3450.15
SAMEA2737667	gut	RArt	F	1.82467	2.29692	0	0	0.564819	8125.16	0	7.8072	0	0	0	4216.97	18143.8	34.5332	7.16575	7.28034	249.03	76.6208	0	3596.23	24.8843	107002	42423.2	27863.7	121307	26792.5	43.0443	0	71086.5	210800	55808.3	176014	51157.2	52.4492	24198.7	82842.7	0	195764	4261.41	63779.7	350882	238666	134397	41799.3	1517.68	2788.75
SAMEA2737668	gut	RArt	F	4.38507	21.4105	2.22166	14.1586	1.4358	9769.7	0	7871.02	0	0	0	5371.05	684.526	4639.94	28.7685	326.558	7986.32	1368.77	21.7312	10244.5	91.1344	72466.3	20097.2	12207.5	23988.1	753.151	1526.02	5906.41	6017.74	59223.1	55929.1	97461.1	62621.2	31.4991	27272.8	12821.7	14.1586	170331	7792.91	38508.9	85642	112669	70926.2	105431	13919.1	2559.52
SAMEA2737669	gut	RArt	F	192.095	4.28844	0	4.36499	77.2899	177.564	80.9781	2120.65	407.969	0	0	1666.71	16051.6	1086.83	4.36499	65.548	12765.8	8650.63	13.5044	1119.41	80.5631	18785.4	1395.12	11429.8	16943	42.7527	75.8889	0	1241.64	25509.6	45115.7	17096.9	17553.6	437.048	10037.6	13254	412.334	193152	8235.59	8220.53	44722.1	126684	84567.7	146738	10757.9	1557.76
SAMEA2737670	gut	RArt	F	134.508	2.54622	174.272	0	74.7817	1534.22	66.7728	3224.11	2.43285	2.43285	0	2394.09	0	11450.9	4.77515	152.823	1084.9	530.041	37.8771	688.604	262.078	96142.9	21758.9	27593.3	112729	21.8793	957.658	0	30156.7	190647	138841	114342	136726	36.9259	19154.3	11758.6	0	150956	34648	67279.2	180917	156602	69657.5	70967.3	31601.2	741.94
SAMEA2737671	gut	Control	M	1994.75	1782.81	4.94594	3.94005	91.4361	502.134	0	3898.94	0	0	0	1690.41	37693.7	1328.49	12.0713	8.2613	5265.68	1382.84	0	1185.17	3509.2	77686.6	6977.64	7201.71	38359.5	0	1019.77	1.96475	5833.79	109443	35232.1	67479.9	69754.9	95.3049	8689.25	21137.7	3.94005	142703	11016.1	36278.1	176642	139714	53605.7	120915	18962.7	1965.49
SAMEA2737672	gut	RArt	F	1578.52	2461.94	0	0	349.459	1871.56	0	1543.99	0	0	0	9503.81	4051.31	630.122	6.10605	75.9953	2748.88	8978.91	0	1718.55	2992.99	91332.8	11076.9	11471.4	37646.1	2551.43	1760.22	0	3774.76	39471.6	23298.2	77091	25338.7	1.3902	8723.56	31678.6	0	201064	4045.65	22082.6	100023	142034	98249.8	212490	16661.4	3223
SAMEA2737673	gut	RArt	F	1.2673	4.38065	396.962	0	1.6137	0	0	5143.18	3.21253	3.21253	0	901.821	100.356	70.6793	0	17.0492	2822.77	1865.35	69.0009	695.318	442.005	3613.77	44.0466	928.511	2372.87	6.70624	22.2768	0	195.036	2897.52	8570.47	4275.4	2632.85	21.9305	2396.04	2162.1	0	37023.5	184.674	1932.17	13273.7	37794.3	21601.1	59657.9	408	937.516
SAMEA2737674	gut	RArt	F	25.9024	994.239	905.653	0	1.915	97.0197	61.4527	14324.3	3.13462	3.13462	0	2503.06	2511.41	44.7546	0	3.12548	133.959	2393.4	0	543.883	1976.14	23546.9	1613.25	8199.33	19484.9	0	87.2869	0	1248.97	13278.9	35710.8	17511.8	3423.69	3.09638	3654.64	9213.38	0	83179.7	862.567	31557.4	39323.5	83504.6	62008.6	184237	4865.02	1338.96
SAMEA2737675	gut	RArt	F	2049.49	35.6408	0.931379	0	7.75702	5960.97	0	323.44	1.56025	1.56025	0	3576.38	401.457	3981.16	0	33.6735	201.347	0	6.06935	16966.9	51.5449	83966.2	14015	13664.5	12817.7	0	10632	0	46572.2	134491	67707.2	81109.2	221302	36.2343	16308.7	12268.2	0	109622	2841.33	79709.8	234287	217924	78146.6	192320	100639	428.777
SAMEA2737676	gut	RArt	F	3893.96	92.2998	0	0	1944.73	601.092	0	268.249	0	0	0	541.582	25527.9	205.198	0	64.0574	2261.63	4550.98	133.467	545.523	349.571	28774.6	1652.13	2877.34	10690.1	308.269	183.222	0	3565.29	9737.76	13305.1	27319.6	18489.6	151.045	4115.62	4916.29	0	186333	2719.88	13902.2	32615.2	159142	79592.4	212322	8421.82	1035.22
SAMEA2737677	gut	RArt	F	54.8046	20.8714	0	0	29.7002	1744.43	0	22798.9	0	0	0	3032.78	8134.6	2295.98	0	15.4728	2316.9	8275.52	21.3463	338.807	36.2234	41510.6	44439.4	5576.45	23832.1	0.704779	182.609	0	3646.39	44264.8	45344.3	82851.8	31934.8	40.5142	25155.1	31910.3	0	138578	13826.3	16755	77173.5	117420	169429	85984	20274.1	634.333
SAMEA2737678	gut	RArt	M	8.35941	11.2522	0	0	6.63272	1209.36	0	77.0849	0	0	0	1332.57	759.34	4548.2	0	70.9076	6004.71	13761.5	237.89	247.548	61.4625	17894.6	3176.94	5961.71	19779.6	3.87274	402.368	0	6066.7	35607.2	38515.2	16135.5	31856.6	75.2867	9104.38	4436.5	0	220890	2764.02	18811.7	41806.7	167825	102523	152929	10233.2	6929.16
SAMEA2737679	gut	RArt	F	885.706	77.8755	0	0	432.268	161.901	0	290.49	0	0	0	4936.68	49.4479	983.376	4.00665	34.7489	6690.37	950.676	121.343	11940.2	1051.13	91374.2	2644.55	24679.8	44423.8	34.0949	8289.51	0	19671.5	123488	89982.8	77588.7	115222	75.1961	2378.11	18315.6	0	139655	4920.56	67368.8	208654	214829	61046	229864	50641.1	774.162
SAMEA2737680	gut	RArt	F	254.098	54.9337	0	0	115.767	3.5503	0	1464.41	10.8148	5.50594	5.30888	5350.7	1632.19	1487.23	14.4093	139.398	3237.88	2344.11	74.5791	345.483	2011.89	24077.4	3212.19	5515.41	22234.1	172.719	518.214	0	4535.85	24519.3	20711	21185.9	23346.6	184.058	6376.35	7590.37	0	155427	5209.46	20925.3	60365.3	143453	86128.5	192567	9862.33	926.028
SAMEA2737681	gut	Control	F	734.8	146.305	128.296	0	80.991	1826.98	0	996.39	0	0	0	7810.1	20296.2	12238	0	55.2937	4583.99	2553.31	0.416381	1090.5	761.183	105937	7606.77	26769	80080	0	456.029	2.87127	30478.1	170036	169246	107308	169763	33.9318	26137.8	104479	0	160966	27851.7	72746.4	291233	163325	50612.8	146955	65699.4	1002.09
SAMEA2737682	gut	RArt	F	1240.19	984.518	33.669	0	328.622	476.84	40.9535	53.957	1088.36	1088.36	0	5768.75	1554.39	165.468	0	90.5128	31686.2	2054.32	109.815	548.583	2057.07	28200.9	1086.2	2015.78	5405.14	0	266.099	0	290.212	13771.7	66260.5	17140.6	11607	38.399	8065.53	9863.52	0	213287	2907.65	11827.7	39892.6	116892	79940.3	157689	4296.9	565.732
SAMEA2737683	gut	Control	M	9.34384	2.50805	0	4.84881	40.9545	8782.32	5.00534	75.4357	29.9431	0	0	19161.2	4920.23	4178.15	9.85217	663.645	15647.5	1151.51	257.981	4700.53	136.658	85835.2	30264.1	13234.4	46361	472.45	401.317	0	4699.64	104457	60585.4	78574.9	43194.4	113.447	33001.4	39553.1	34.7919	223047	4807.67	44635.7	181073	207402	104505	212531	7367.77	6093.99
SAMEA2737684	gut	RArt	F	0	88.5856	0	10.3161	6.71245	3346.7	10.6323	1806.27	15.6879	0	15.6879	8422.72	3401.84	905.433	10.3161	27.0483	14432.6	227.645	52.5268	7140.1	97.0224	84305.7	9688.1	49136.8	106110	8170.38	242.629	10.22	11269.2	81903.7	153845	85353.9	37009.4	98.8988	15880.7	52922.7	10.3161	142492	12200.9	68534.4	168111	129409	82707.8	222253	74074.6	3620.21
SAMEA2737685	gut	RArt	M	0.718667	22.9914	0	0	1.08732	0	0	3876.73	0	0	0	14896.3	6.41691	1648.92	0	55.1281	18815	1307.33	9.02847	2019.03	39.3472	23132.8	702.715	29187.1	43407.1	1937.69	2925.97	0	4238.2	46929.1	92568.2	23337.1	57136	31.7045	2538.97	1644.06	0	146353	9753.77	36385.9	69281.8	94427.6	53625.1	169493	15993.2	1892.77
SAMEA2737686	gut	Control	M	9.65487	92.4492	0	0	4.04426	5.12236	0	95.0793	0	0	0	1326.83	108.331	2219.53	0	175.865	106537	95.2698	35.9431	4499.28	371.091	114033	217.396	3490.06	3556.94	55.7126	1879.26	0	2461.56	15871	7640.23	5340.42	20953.9	116.94	2268.43	2851.72	0	161068	1253.79	4482.31	129986	255165	131239	52763.9	5095.21	12471.8
SAMEA2737687	gut	RArt	F	14.3306	18.4384	5.39581	0	1.62256	11050.1	5.91626	35.55	11.8364	6.02606	5.81038	10699.4	8428.16	3465.6	0	2294.59	2120.59	2535.44	134.942	2167.13	379.078	103052	59560.2	15444	67491.5	4284.58	33.2363	5.71588	14894.1	103244	37973.3	152700	91144.3	70.193	34601.9	48916.2	0	213554	12242.5	52679.9	196330	220610	178372	230386	30569.6	12025.5
SAMEA2737688	gut	RArt	F	5.31895	0.383684	0	0	0.947805	54.5667	0	17003.4	0	0	0	345.938	11130.2	10.3229	0	19.2507	1937.24	11134.3	157.184	93.6462	30.6476	8884.35	183.823	554.634	2786.91	0.362434	19.1856	0	440.337	3888.74	8166.22	8396.86	1995.24	29.4152	2798.53	5132.66	0	78954	544.663	7043.05	17153.1	70611.1	47727.2	102471	2930.7	3264.88
SAMEA2737689	gut	RArt	M	54.5671	0.113105	0	9.1476	24.9727	5544.52	66.0108	66.0465	0	0	0	3036.43	5479.73	3480.49	18.5868	187.007	24915.3	1595.65	37.1031	2074	93.5299	68268.9	29489.1	34713	138051	4.63426	4175.96	0	19310.1	97694.7	195761	76957.7	75772.5	0.113105	51625.4	47794.2	9.1476	228147	26252.9	53150.2	182296	212970	103474	318483	47551.1	551.236
SAMEA2737690	gut	Control	M	3062.69	5562.35	131.647	0	13.6783	248.408	21.9259	6302.31	5.5832	5.5832	0	1111.45	7034.87	99.9879	0	28.441	16684.8	27352.3	48.7724	310.282	9375.93	52894.6	1015.08	457.341	2875.92	5.38023	240.439	10.5212	2065.91	14234.3	36208.5	17983.2	5435	388.994	3704.63	10945.1	0	182178	248.692	9831.33	42116.3	149863	98405.4	223732	9505.02	503.384
SAMEA2737691	gut	RArt	F	0.265325	3.43064	1.03702	0	0.132663	766.205	0	12545.6	0	0	0	1160.43	2042.73	4192	3.40978	9.65264	2686.32	371.54	0.159305	1015.09	6.26795	112912	1890.49	4376.31	19943.8	7.80971	31.2817	0	79209.9	238909	99609.5	114103	194339	1.97613	13293.5	47722.3	0	105345	2539.1	103776	431891	243119	34490.1	55735.5	78208.5	7543.76
SAMEA2737692	gut	Control	M	351.426	444.503	0	0	1.12638	0	0	555.366	197.281	197.281	0	3406.93	29.8753	15.0926	0	4.59593	46.1265	3.68527	28.6189	22702.3	678.067	73365.4	336.955	69940.1	264183	63414.1	1.84953	1.74884	63476.5	75260.1	18778.1	85161.1	33284.9	93.7795	73.0175	241.059	0	210764	5333.54	8993.19	22214.4	190425	105549	160136	3581.9	4833.26
SAMEA2737693	gut	Control	F	0	23.8425	1887.53	0	0	0	0	11215.7	112.358	0	0	5266.94	0	20712.7	0	21.805	19465.1	710.132	15.9576	457.477	2031.68	53211.5	2038.27	20954.7	36820.8	730.062	123.166	0	23506.3	143886	99484.6	59942.2	129211	10.0733	20891.4	1545.46	112.358	133980	7388.44	50037.4	178554	154271	45675.5	136680	34451.5	2165.48
SAMEA2737694	gut	RArt	F	2.22046	8.22637	359.17	4.22535	0.687334	2591.14	0	439.472	12.8511	0	12.8511	1093.59	1617.16	958.251	8.58538	586.942	5899.28	208.681	0.203701	2054.75	416.109	112288	11197	16372.8	19256.2	17.8334	1099.34	0	15146.5	114437	87724.9	136737	14689.8	21.9388	10082.2	92431.7	4.22535	131979	2251.5	77845.5	296435	108799	31677.8	100439	119277	1730.37
SAMEA2737695	gut	RArt	F	1110.1	1135.46	0	0	0	15122.2	26.3467	975.338	6.70892	6.70892	0	5121.64	225.167	7840.8	48.2832	1861.87	14356.2	290.544	13.0578	5482.41	2343.14	85801	38464.8	32587.7	42641.1	1849.12	13030.2	0	10504.7	111503	66504.4	67572.9	94201.2	29.4184	39658.9	16593.6	0	184679	8198.48	57365.4	158259	182304	106918	96773.5	32056.8	7944.92
SAMEA2737696	gut	RArt	F	26.4637	80.3207	0	263.43	0.610144	731.577	20.9015	46.8373	2.56796	0	2.56796	1599.88	1425.38	3350.54	263.43	170.18	36106.6	335.37	72.7952	5532.68	480.18	105410	4891.21	24684	40293.9	35.075	9090.62	0	4260.26	164728	78454.5	63932	89626.1	82.0686	12182.7	22992.1	263.43	182680	18596.2	60441.8	273133	261739	77587.3	193767	34809.4	1287.14
SAMEA2737697	gut	RArt	M	524.057	1012.99	0	0	0.408544	4962.37	26.2205	13111	7.9118	2.67495	0	2733.19	35102	4182.67	0	190.701	10781.2	427.733	10.2649	12393.6	1663.92	111477	21755.8	35895.8	40959	243.173	747.28	10.1802	4427.67	116919	96831.9	130278	41635.2	11.2905	42442	107774	5.23686	224628	4597.2	46756.1	196187	159260	88322.2	148921	9265.69	1002.31
SAMEA2737698	gut	RArt	F	97.9384	127.549	19.9114	26.4364	0.860078	5441.68	0	1052.14	0	0	0	843.025	5999.98	1450	26.4364	42.9587	2972.75	372.427	8.11514	967.494	287.041	169349	16931.2	6885.51	28463.7	0.446432	30.4223	0	8071.26	174972	163936	182961	18327.4	8.11392	19558.5	151505	26.4364	64767.7	2150.39	148714	467674	73960.9	31552	41195.8	253880	655.789
SAMEA2737699	gut	RArt	M	0.0535638	0.108615	2.75677	0	1.90527	681.927	0	228.906	3.07877	3.07877	0	1114.2	1108.17	4061.46	0	73.6749	2955.29	390.767	0.0706921	45373.7	2214.82	53582	3306.54	20615.7	6518.47	51.9187	18575.3	0	14415.3	84383.3	45065.8	34317.3	101055	24.4913	10425.4	57276.1	0	259471	699.404	27324.3	221875	196943	89289	201496	23825.6	3175.47
SAMEA2737700	gut	RArt	F	1.83663	4.96406	0	3.03173	0.121714	940.373	0	49867.1	6.24066	0	0	548.679	3088.59	1244.84	3.03173	154.267	4087.63	191.145	0.146157	4553.09	21.6452	90888.8	6688.87	8162.5	22663.2	0	117.739	0	62344.1	143018	77072.4	96625.8	156494	12.3108	6362.86	39312.2	9.27239	81759.6	1610.13	72022.2	283142	171574	72092.6	32670.4	73209.3	4109.38
SAMEA2737701	gut	RArt	M	14.3485	260.512	0	11.4353	0	3105.05	17.6786	210.189	0	0	0	7493.48	11755.8	3428.19	35.0348	181.529	2047.21	168.227	547.53	14854.5	676.402	111476	16869.8	25622.2	44036.7	691.056	1917.62	0	33739.4	177560	139932	113870	47378.5	207.235	28957.9	78314.4	11.4353	185612	15863.9	67971.6	293346	198464	75804.6	199809	16773.6	2187.43
SAMEA2737702	gut	RArt	F	34.7852	110.684	0	22.5266	15.1951	27628.5	40.6299	393.631	2.96068	2.96068	0	8789.05	1570.56	5747.7	39.9601	388.219	146.337	1745.75	85.9794	6370.85	207.716	111308	58040.8	39645.4	87524	2508.75	1198.94	2.80829	8519.34	286824	146556	164074	113449	96.919	66850.3	16727.8	22.5266	158901	19632.4	136642	334878	253405	142038	156898	29815.5	3032.74
SAMEA2737703	gut	RArt	F	3.59518	12.5936	0	4.88505	0.980593	1435.75	5.04276	2386.1	0	0	0	4219.49	196.436	7069.54	85.5373	1018.21	14654.8	1047.18	19.6353	2550.91	183.155	75436	7170.38	20999.1	38489.4	16.493	6709.57	0	6768.78	157547	84656.5	68921.4	126583	19.7269	12322.2	12170.6	4.88505	214227	14538.3	55884.9	249195	219486	88621.7	178254	26668.4	1439.65
SAMEA2737704	gut	RArt	F	0.472078	10.8053	0	0	0.192242	0	0	12260	0	0	0	3575.89	754.555	6748.3	0	1.25503	17537.1	734.639	43.7511	1129.29	119.469	69902.5	11007.3	44603.2	93168.8	3565.61	186.561	0	11664.4	95447.7	140604	86561.3	87588.2	15.4668	10296	5585	0	147405	8653.95	52901.9	150886	156774	68016.3	196489	19719.8	326.896
SAMEA2737705	gut	Control	F	7.8235	16.6365	0	2.97749	0	2041.53	0	2171.28	0	0	0	1691.84	5066.04	3532.42	9.12229	70.2344	7685.53	31.2877	0.215314	1934.55	69.7395	165100	7247.12	16977.7	34216.2	1.00562	1286.06	0	3966.97	373762	68427.5	159797	29711	21.6523	17195.5	24343.5	2.97749	83843.4	2910.11	133273	416121	305691	32726.1	123100	7292.74	254.212
SAMEA2737706	gut	RArt	F	14.2784	20.9255	0	519.823	0.772932	3302.42	0	56.7987	0	0	0	3444.9	6936.04	641.442	533.067	6.72802	462.049	5158.87	0	1045.53	245.613	26448.4	88201.9	3432.73	15916.8	1.08373	116.908	0	1846.84	30398.1	25218.5	108945	23425.9	147.646	15897.2	35457.6	519.823	206011	5869.41	18006.1	71921.8	180784	304413	154411	11178.5	4812.5
SAMEA2737707	gut	Control	F	3.3836	15.1449	0	0	10.5053	3140.72	6.21442	18321.7	0	0	0	5785.25	8075.2	5301.41	0	1461.75	652.753	4972.18	48.9593	15018.8	41.0725	88003.9	13382.6	8747.9	35838.9	6.1472	349.078	0	6260.33	146931	58475.8	88107	55427.3	18.3555	26417.1	40913.4	0	130977	5686.11	62343	229218	186526	77650.5	242910	22670.1	9873.44
SAMEA2737708	gut	RArt	M	33.1461	59.0856	1720.02	4.35797	2.12672	8.86389	8.99731	14288.1	2.29108	2.29108	0	7576.85	200.962	2131.88	4.35797	144.785	1784.87	686.907	344.717	4919.86	2059.96	26073.8	211.913	1564.13	2373.98	10.303	642.539	0	2248.58	57059.7	7174.38	23106.8	32427.4	120.509	3625.62	14819.3	4.35797	120875	777.263	23675.8	125627	191276	72315.3	311404	3583.88	2434.8
SAMEA2737709	gut	Control	F	0.518432	13.7581	14.5553	0	0	898.235	0	8.2975	0	0	0	180.125	606.077	1636.08	0	94.6053	108.913	36.0228	0	56.2983	29.2949	170296	4578.51	489.224	4082.62	0	36.1225	0	1993.89	177867	163266	171748	11332.2	7.539	4927.33	162041	0	16836.9	329.37	164318	506536	21046.3	8368.5	11782.6	319402	207.434
SAMEA2737710	gut	RArt	M	0.239586	0.996143	0	0	0.119793	3698.5	0	2169.24	0	0	0	1088.34	494.63	2918.77	3.079	99.3215	37.1873	1796.64	0	222.2	10.6279	128110	9550.26	18745	16946.6	1.00778	9859.91	0	66341.7	213513	108589	124350	327655	6.80564	14083.6	12300.2	0	107277	12331.4	115036	404406	271025	45522.1	46028.8	146671	3251.73
SAMEA2737711	gut	Control	F	6.01471	27.9862	0	0	2.95361	721.78	0	6307.94	0	0	0	248.321	415.953	2217.69	4.41178	95.2494	3421.44	215.65	30.4784	304.801	96.2266	44050.8	1622.81	1832.56	13035	0	173.543	0	36564.3	101124	44221.7	91910.8	56158.1	44.9546	16095.6	35474.8	0	87750.3	2541.49	41078.2	214452	200741	27076	230193	21183.3	2563.04
SAMEA2737712	gut	RArt	F	0.0902135	3.22672	153.219	0	0	15021.2	0	2234.95	2.49988	0	2.49988	4004.97	1818.56	14264.5	10.1777	397.002	150.256	108.826	0.118875	167.868	178.171	105357	42770.7	20980.1	55895.4	0	709.086	0	15376.2	308252	64357.6	121792	145986	18.8152	44822.5	6164.07	0	115427	10014.6	117523	381421	255635	76522.8	50065.6	27269.1	1408.45
SAMEA2737713	gut	RArt	F	0.441945	3.02565	0	0	1.11632	67.1708	28.4091	61.4571	0	0	0	4039.88	6824.21	1688.02	22.7183	1347.67	17.1439	92.6328	39.1236	2799.12	34.6116	65287.6	52278.3	26744	52131.7	0	7720.94	0	2323.76	123098	113772	107935	100476	29.1108	15540.6	35218.3	0	317562	43330.1	46273.9	146412	222609	266617	170022	42759.7	14266.2
SAMEA2737714	gut	RArt	F	13.8834	11.4093	0	0	0.0936658	1250.41	0	152.871	48.4889	0	48.4889	481.538	404.598	151.572	0	4.89191	156.797	66.1939	4.71503	36.4003	31.909	223352	2889.04	830.015	2841.93	0	0	0	3640.91	224850	222788	225281	17510.6	4.72675	2988.72	218620	0	6972.46	482.559	223632	670532	16545.2	5569.84	9246.91	441680	32.6099
SAMEA2737715	gut	RArt	M	11.8886	92.6286	3.32769	0	0.425702	14692.4	5.47299	183.955	0	0	0	829.827	49384.3	485.946	0	802.146	279.183	105.853	92.7777	2095.67	183.335	124224	42943.5	14497.9	40740.2	5550.2	36.1534	0	31483.8	188092	61693.4	150670	26781.4	171.444	60907.4	127703	0	164638	2436.45	81228.4	296821	233151	150559	108090	19008.9	7433.28
SAMEA2737716	gut	Control	F	2.05332	10.2136	2043.36	0	0.136074	6421.68	27.9464	937.029	0	0	0	1377.87	2447.28	1228.74	0	130.596	14629.5	819.173	38.0371	573.509	2060.36	123965	17465.9	1680.3	12650.7	45.2173	101.889	0	18578.9	145138	135611	131768	72593.7	3.89134	19096	101994	0	95092.7	2021.78	121940	392432	144480	59986	111967	204139	2863.17
SAMEA2737717	gut	RArt	F	16.8956	36.5568	3026.81	12.8604	1.04599	0	13.2546	4149.8	0	0	0	4916.08	1062.49	14984.7	12.8604	205.609	16358.3	304.06	32.741	17395.7	4031.04	66103.8	108.183	21695.6	32405	583.256	1350.52	0	15604.6	110665	76477.8	70823.6	126523	22.1308	17044.3	7964.96	12.8604	177676	6696.22	41492.1	180706	162909	56460.9	201239	28593.3	3718.79
SAMEA2737718	gut	RArt	F	12.7812	45.0319	0	0	0.575065	7488.79	0	27.6407	37.0133	29.7363	0	7366.26	131.672	8092.28	10.9436	900.562	41.6373	531.216	43.3984	2830	984.417	110463	16474.2	15012.1	13086.9	28.057	11290.4	14.1462	42197.8	257311	62031.2	106722	281726	23.6757	23252.3	15382.5	7.27701	135229	7397.59	106769	444900	287445	66381.1	153882	90105.4	1972.12
SAMEA2737719	gut	Control	F	0.311145	16.65	387.871	3.8751	0.155572	106.404	3.99387	801.378	0	0	0	734.145	1990.33	6450.95	3.8751	71.0948	7179.96	1075	7.8177	3887.66	412.088	121157	1013.98	8757.84	20000.2	1.96316	903.8	0	105998	150080	152503	134878	439582	26.1824	9202.57	11578.6	3.8751	71382.7	1678.01	116368	361867	265538	23495.6	79627.9	206995	711.042
SAMEA2737720	gut	Control	M	0.242685	0.465589	0	3.02248	0.121343	2898.58	0	1.42318	0	0	0	1474.63	3757.53	1127.48	21.7354	15.1664	2537.06	898.82	6.09761	2227.5	4.9312	146361	6540.82	10115	35631.3	19.8987	525.957	0	110926	285029	157208	151418	275911	0.0934285	13704.3	71031.9	3.02248	121031	4729.45	137540	564154	291224	30602.1	63157.6	117850	221.382
SAMEA2737721	gut	RArt	F	2.45335	3.91888	3.11033	9.91103	0.397895	4218.18	0	9291.95	0	0	0	4253.92	5.41698	6005.91	25.2514	22.0798	18761.3	312.437	0	13696.7	14.3394	63129.7	29232.9	63814.1	88397	1499.6	355.359	0	8375.03	149357	167686	74548.5	90134.3	5.72075	29724.8	40403.7	9.91103	217908	27481.4	63058.8	187570	172169	124486	110550	40358	1237.23
SAMEA2737722	gut	RArt	M	21.3219	429.938	0	15.2567	3.86786	4053.46	7.86214	208.938	3.92564	0	0	1000.65	893.202	2786.52	15.2567	140.099	5543.36	308.612	30.4369	9502.11	545.441	159724	10633.2	6787.82	24073.1	998.607	2247.15	0	32618.1	199428	138882	158431	60912.2	3.57785	12491.8	127738	19.1823	127919	1328.51	131540	485206	141151	52598.2	94174.1	194497	6565.58
SAMEA2737723	gut	Control	F	331.819	37.9757	0	6.90736	138.238	214.251	0	5101.12	0	0	0	2383.84	1680.57	6840.92	21.1624	152.335	1115.66	961.725	13.9472	7195.72	336.885	91267.2	2914.73	6167.67	22840.3	0.583223	21.7929	0	7244.75	233444	42033.2	85771.8	70960.1	17.0291	15242.4	17869.7	6.90736	119963	4528.47	73383	291225	221004	54446.4	113296	8580.51	5745.38
SAMEA2737724	gut	RArt	F	122.407	23.3242	0	21.4449	0.43047	1940.99	0	5410.74	1.879	1.879	0	953.624	3428.28	949.338	21.4449	274.471	1706.47	8728.33	109.155	2167.95	60.1352	74682.8	5412.05	3286.77	15188.6	0	649.138	0	39674.7	79365.6	51695.7	87479.3	182713	27.2995	18105.6	22557.5	21.4449	105576	3024.1	55716.2	216062	191328	49311.6	170150	82872.7	12996.1
SAMEA2737725	gut	RArt	F	28.0102	619.35	0	4.68459	0	9.52823	43.4612	77.8707	2.46279	2.46279	0	3221.64	10.2416	22256.1	9.5185	3.68341	24069	34.4582	23.9604	1457.43	671.887	58933.7	59.8903	17208.7	12630.7	0.791086	4597.5	0	22273.1	141033	44411.3	53039.2	151940	188.63	36185.5	7492.07	4.68459	138204	7249.7	42601.7	243580	195981	39128.8	253766	41296	1029.91
SAMEA2737726	gut	RArt	F	162.725	164.421	0	0	0.89339	0	0	2469.51	0	0	0	1809.27	510.57	4469.29	0	11.5179	8345.09	854.123	4.21473	2005.75	330.266	118991	17168.2	3925.97	23709.7	415.605	1346.96	0	6114.2	310970	21232.5	114652	46299.1	6.77658	8629.85	5133.69	0	87449.2	5570.91	94824.4	371522	280112	45377.5	76846.1	7882.59	1905.46
SAMEA2737727	gut	RArt	F	304.902	326.934	0	6.67412	0	3547.93	0	32.9379	0	0	0	899.033	816.862	9519.5	6.67412	107.364	36.9692	17.533	80.2459	403.057	659.216	110397	13820.5	37783.2	66242.7	5662.96	13295.1	0	15716.6	247152	86502.4	101621	98636.9	65.5582	18039.3	21678.8	6.67412	148454	6157.59	87243.7	322057	230419	50009.7	177723	31683.4	263.986
SAMEA2737728	gut	RArt	F	16.6449	26.7939	1.04135	0	5.7283	6094.48	0	9668.48	0	0	0	1847.54	18638.1	3654.83	0	228.729	10927	435.854	0	4531.27	59.1231	101766	13656.6	9371.97	20675.8	248.23	496.369	0	3668.73	125602	69810	106155	42977.2	49.1448	39564.8	87251.1	0	149992	3928.17	50886.7	193855	146132	78980.6	139307	9853.08	3712.24
SAMEA2737729	gut	Control	F	0.280991	2.07696	0	0	0.140495	1462.73	3.61253	21.3737	0	0	0	1612.39	1078.64	1885.01	0	199.035	290.412	123.191	8.90745	979.324	39.4986	193369	4456.8	3155.56	4886.8	291.348	981.236	0	2355.2	187794	180389	193488	16683.7	14.2301	5906.97	177424	0	34705.5	992.594	179168	551519	28457.6	12447.3	48656.5	350853	779.664
SAMEA2737730	gut	RArt	F	6.1837	37.9687	0	0	0	2219.75	2.42939	198.144	4.77183	0	4.77183	414.17	1901.78	955.363	2.42843	83.8463	374.25	51.9326	188.425	3468.91	745.641	78652.4	11741.4	6138.81	22758.2	0.794841	2599.01	25.8975	43468.7	140654	54254.4	81473.3	114441	54.0396	11358.9	22970.6	0	91558.5	1267.98	65231.7	273195	201153	25861.3	137902	43810.8	1371.02
SAMEA2737731	gut	RArt	M	43.0241	47.4865	0	0	0	1406.83	0	561.412	0	0	0	718.271	59.0959	676.675	0	422.982	2082.81	852.935	0	3278.38	108.8	197146	11099.9	531.786	13259.5	32.1782	67.7776	0	16883.1	202944	186739	196434	33862.6	18.2261	4295.08	179834	0	50985.1	234.208	187297	582578	70824.5	33289.7	47960.7	353584	1658.75
SAMEA2737732	gut	RArt	F	0	66.006	0	18.0433	5.13639	2917.58	0	3920.12	0	0	0	2659.66	4556.15	5566.6	22.6979	483.603	47433.1	2237.28	69.2148	5817.99	1678.95	85583.3	11527.7	7187.82	27428	2.28522	551.732	0	6499.4	99801.2	55168.2	48700	67349.5	87.2667	20754.2	33630	18.0433	256115	9539.62	42948.5	215256	298427	137935	257019	18231.2	1604.78
SAMEA2737733	gut	RArt	F	166.603	279.836	0	0	4.5772	3715.28	29.0388	235.72	7.30815	4.93093	2.37722	3313.93	6907.58	7700.57	0	32.1397	49903.3	423.803	58.2616	7389.02	7010.56	90692.6	8725.39	12966.4	36127.2	22.1708	2517.11	0	8319.85	137676	139941	79962.5	75658.5	87.044	29518.7	30235.5	0	249760	11146.6	48663.6	204321	207258	89565.9	160122	21082.5	5250.19
SAMEA2737734	gut	Control	M	21.8352	90.6272	432.459	0	2.67214	849.49	0	20631.1	17.9403	12.4051	0	1432.32	4206.46	18085.9	43.8272	46.3039	15564.9	6997.2	237.199	2925.91	3121.68	156409	3688.91	4212.87	7566.84	76.5046	137.022	0	18816.4	482593	61058.1	156312	106556	123.265	19882.2	1094.48	5.53516	128845	5725.46	150756	485243	358180	61445.9	65166.4	21364.9	886.741
SAMEA2737735	gut	RArt	F	241.781	251.153	0.751864	0	0.577102	7.30944	0	317.917	0	0	0	536.64	200.526	1376.1	0	228.834	1991.52	299.586	0	250.724	498.67	171625	1102.39	3164.5	11757.3	1935.97	4.9913	0	21888.4	177783	162088	170996	83290.3	8.46097	3674.04	140322	0	27620.2	709.948	161606	503532	77324.3	10431.2	57639.2	312633	460.72
SAMEA2737736	gut	RArt	F	13.577	6429.12	0	0	0.167407	2528.05	0	781.393	0	0	0	1577.5	8505.01	1030.12	0	1384.71	704.91	674.79	0.100514	5616.21	6446.61	153105	7271.67	24282.9	52897.2	9479.56	801.406	0	19082.4	217460	24798.3	131682	49761.4	12.3603	16128.8	29804.1	0	100531	5626.67	74589.3	265456	216513	55353	159877	15156.6	3267.81
SAMEA2737737	gut	RArt	M	689.676	282.355	0	6.45567	107.816	1506.73	0	40.4448	1.69694	1.69694	0	2794.11	1859.57	926.807	13.1171	561.064	57134.8	366.318	26.1595	2346.77	1271.12	48016.5	19851.9	13673.1	35631.9	62.1417	12440.2	0	17510.3	18476.5	119390	28856.7	58752	51.1321	12451.8	17703.4	6.45567	292227	486.959	8164.33	128221	243563	115274	322151	14092.9	899.713
SAMEA2737738	gut	Control	M	0.686252	8.85758	0	0	0	2256.36	0	7447.01	0	0	0	1065.72	988.965	9870.34	0	0.699607	1781.34	157.075	13.6433	740.299	197.246	137339	8723.78	5880.75	17673.9	0.450764	9.82814	0	86729.1	414249	107644	150428	88878.7	17.1064	15556.1	81757.7	0	159416	4814.02	138412	606510	326221	33067.2	65248	13929.6	261.69
SAMEA2737739	gut	RArt	F	0	496.171	0	86.9938	0	7891.57	17.932	2237.93	8.95362	0	0	2263.99	1671.65	8068.79	140.854	70.6817	46601.2	1032.97	44.0755	3641.57	674	99905.6	23078	30804.3	82808.4	192.447	2128.66	8.70271	9305.53	124734	153510	71839.6	124762	534.458	42735.7	30810.8	95.9474	247611	11378.8	58136.8	250689	260879	129854	182651	24897.9	3496.06
SAMEA2737740	gut	RArt	F	0	5.14144	0	7.48944	1.2183	769.275	3.8595	1873.05	1.89822	0	1.89822	239.592	2174.14	247.747	15.2176	20.8959	4721.21	224.294	19.5011	11954.2	50.5608	163984	1660.16	1398.73	5344.36	1.26474	119.139	0	8712.98	169850	164258	184079	23190.1	1.89215	11562.3	169470	7.48944	88827.1	471.264	152434	516502	83091.5	31598.1	108344	284148	406.45
SAMEA2737741	gut	RArt	F	168.032	523.222	0	7.27114	2.36558	3120.51	22.482	456.388	0	0	0	1159.07	6832.22	1980.92	112.312	2068.02	16305.5	615.891	7.33446	47790.1	759.147	105093	8096.99	12899.4	32358.5	187.865	318.415	7.25166	5182.74	56094.7	75934	99908.9	77600.2	167.305	20591.1	60965.5	7.27114	243308	7736.02	37019.9	178815	129115	99638	143159	56340	5412.28
SAMEA2737742	gut	RArt	F	26.985	30.6502	0	44.166	10.6113	244.995	0	3420.34	0	0	0	1675.08	2424.96	3401.29	44.166	278.868	5412.92	248.926	12.4218	10191.8	79.3219	180783	1927.92	6619.92	22658.8	18.3004	24.8723	0	5048.1	542924	52316.7	177860	89174.7	7.75604	11919.1	24551.1	44.166	90032.1	17798.9	177110	608882	385907	44528.6	88774.6	18331.3	4387.1
SAMEA2737743	gut	RArt	F	41.0541	65.7333	0	6.49138	11.6154	1577.78	0	4312.2	146.6	139.919	0	710.007	7653.71	5553.97	6.49138	52.7419	8247.94	2394.24	0.469417	6556.81	222.833	74125.8	21138	23259.3	52753.6	4.3848	1077.38	0	6882.38	97689.5	108347	102172	67577.7	11.3053	32135.8	32832.2	13.1725	170577	1187.16	43063.1	170595	164056	114728	156463	8645.62	5388.78
SAMEA2737744	gut	RArt	F	14373.3	22106.2	23.7946	0	1.21759	1296.13	0	44.1068	54.1586	0	30.7474	9124.19	4538.33	2732.79	0	133.797	32393.5	23.9021	141.185	111.513	37402.1	250262	3285.48	24850.4	42113.5	215.106	39.9495	0	5183.33	198981	143097	117327	117993	66.6307	9531.01	26739.6	23.4112	253370	10919.8	82687.8	313606	227534	72689.4	324235	44227	1359.09
SAMEA2737745	gut	RArt	F	225.958	483.103	1.53618	0	0.196519	5316.31	0	10.1443	0	0	0	1301.95	12309.4	12534.3	0	3134.29	98.3419	128.593	9.99331	25037.1	719.701	133156	12656.5	43305.1	65902.7	5.78636	2477.63	0	46333.8	264407	176062	150553	150543	40.7322	42885.4	52841	0	203980	61719.9	87113.8	386816	257174	75652.8	155795	88880.8	6384.7
SAMEA2737746	gut	RArt	M	14.2576	74.2167	175.609	0	0	12681.8	0	32.45	3.56583	3.56583	0	3464	7750.65	5317.48	6.99895	1289.73	13165.7	228.075	13.7893	2955.86	272.793	177191	35002.9	9212.49	47539.8	23.4741	68.3273	0	6626.8	165967	151923	190881	43986.4	70.2716	41587	131553	0	117973	7054.24	132554	416889	114025	73548.6	40500	212804	2150.38
SAMEA2737747	gut	RArt	M	0	2.10846	0	5.17396	7.5748	8550.42	10.6651	1062.31	0	0	0	1903.32	6908.34	8378.32	5.17396	1234.02	8181.83	108.737	0	894.58	8.41423	122291	22925.4	35834.6	55463.6	1154.4	2911.3	0	35513.2	233439	173751	119854	57122.5	3.98976	61074	59424.8	5.17396	162337	49503.2	76773.6	324842	219189	68472.4	117659	49830.6	6736.4
SAMEA2737748	gut	RArt	F	148.76	186.982	0	0	1.12074	4000.78	0	1518.04	0	0	0	1616.82	8346.72	3088.16	0	5349.34	15097.3	521.259	0	3438.85	267.739	90238.8	48320.1	17428.3	72072.2	3775.37	188.289	0	7609.34	136743	70779.2	117537	52149.7	26.5358	23267.1	34602.7	0	170841	22032.5	49546.4	191163	186491	159136	102089	32468.5	14129.5
SAMEA2737749	gut	RArt	F	0.406128	10.6156	0	86.51	0.165385	4436.63	0	831.213	0	0	0	2924.4	2958.02	1746.61	99.2625	510.856	65.6433	290.031	0	3384.93	16.7021	137124	12000.1	7619.52	48253.8	6.95663	56.4017	49.4133	103980	373374	138663	146863	37668.4	26.5322	16661.4	115239	86.51	159134	11343.2	130229	605332	275599	29811.5	82748.3	16550	2267.03
SAMEA2737750	gut	RArt	F	13.8212	14.1639	0	0	15.0577	0	11.9444	1832.58	66.9133	66.9133	0	9912.69	0	26500.8	23.8793	70.1912	7016.87	1471.2	258.447	4098.41	151.677	76488.8	3026.64	46232.1	35451.1	3486.76	26513	0	30575.1	149847	94508.8	54117.3	208222	166.689	26953.1	27572.9	0	298527	2343.46	43159.9	232341	231042	92299.2	178189	57877	9705.97
SAMEA2737751	gut	RArt	M	210.066	1508.22	368.302	23.4718	0	1466.32	0	624.038	0	0	0	691.167	5043.71	2739.07	23.4718	177.652	4462.37	144.463	74.1594	9207.74	2227.61	158524	5289.74	2511.88	7775.11	262.161	928.223	0	3106.03	158153	137685	149045	30524.2	20.513	6860.52	134697	23.4718	80015.8	1157.15	134107	442499	74159.3	36945.9	110576	251570	1302.73
SAMEA2737752	gut	RArt	M	1903.09	1898.39	0	0	9.54996	1403.09	7.62442	841.28	1.87496	0	1.87496	1348.83	1491.12	1921.32	0	506.092	12393.2	202.112	71.208	2584.38	2700.72	138159	6879.46	2661.98	8807.06	1.87387	745.713	59.2042	2316.29	132278	139785	165537	16024.7	293.778	14703	122369	0	99873.3	364.764	115739	383245	92695.3	41903.2	145952	216248	7180.22
SAMEA2737753	gut	RArt	M	0.704751	6.05938	0	52.6632	0.352375	2633.23	0	28.5601	0	0	0	1777.92	3795.19	4696.37	70.7772	1739.46	13541.8	2065.98	62.208	19917.3	27.4709	81531.8	8532.8	15066.7	35804.1	144.051	628.442	0	5089.98	107136	97947	80833.6	89429.5	45.1493	26347.8	26968.3	52.6632	204483	22865.5	38311.5	203131	160620	90311	178673	32309.8	12049
SAMEA2737754	gut	Control	F	1327.47	1652.75	0	0	0	6514.92	4.34355	202.27	0	0	0	2686.93	2622.16	2735.63	4.34871	1266.49	1092.28	332.137	46.9914	11371.5	3016.6	42752.3	13768.1	21830.2	47880.7	2659.58	66.0351	0	6076.29	53491.4	71504.9	75366	52543.3	163.828	18628.4	10834.2	0	105373	5740.32	31439.9	88915.4	101475	58138.9	126990	7684.12	14820.9
SAMEA2737755	gut	RArt	F	0	0.793801	0	0	0	952.146	0	2549.36	0	0	0	1136.23	2752.43	1064.68	0	322.507	4236.42	972.576	10.7932	12988.8	3.39786	108069	19303.2	17947.8	53270.9	5.41863	174.298	0	8912.41	105655	135766	115730	26962.7	3.39786	12204.3	76639.8	0	105819	6587.34	84666.7	246568	77375.2	63116.1	56623.2	131903	3090.08
SAMEA2737756	gut	RArt	F	279.999	1175.21	1.48936	0	18.7185	24.132	137.173	260.854	14.759	4.98997	0	13070.2	161.629	621.708	0	455.305	5158.11	10000.1	81.8032	10491.8	1484.64	25460	2232.96	1764.09	2057.03	3.20571	64.825	0	2247.33	19918.9	10422.9	12425.8	20018.8	32.4733	1950.58	7054.32	9.76907	187457	5129.28	9390.34	42713	175990	132622	282219	5089.41	1258.4
SAMEA2737757	gut	RArt	F	187.13	438.446	0	0	0	1361.69	0	72.0757	1.4441	0	1.4441	1197.58	441.987	2584.79	0	45.5468	29622.3	260.443	38.0147	4665.22	994.257	121985	8235.25	7247.59	7180.78	78.8375	5761.67	0	55639.4	143936	64464.2	87329.8	252246	42.9016	7939.04	9814.91	0	108170	2098.24	84813.1	311092	278463	59085.6	60269.8	115910	2552.08
SAMEA2737758	gut	RArt	F	404.744	2488.58	0	5.84047	9.14453	9307.37	6.01948	1451.29	0	0	0	1901.46	10569.4	1277	11.8671	1319.51	6588.05	380.506	35.5093	5885.6	2903.23	138470	24363.1	17380.9	57919.7	3327.86	110.596	0	18182.5	121211	74282.9	130244	17610.4	235.741	31449.4	54250.2	5.84047	165007	2540	54890.1	201392	166619	71034.6	111614	9422.37	5817.12
SAMEA2737759	gut	Control	F	375.875	462.368	660.674	0	0.600483	152.112	0	1351.23	38.4283	0	3.79095	618.593	8035.13	279.188	3.8585	238.295	5272	2506.89	178.817	10424.8	2224.05	54051.9	508.372	5899.13	2854.53	221.556	5455.52	0	7271.57	48357.2	50205.9	50102.9	39491.9	103.601	2563.51	51403.9	34.6374	160864	143.126	42215.3	169044	144661	68465.4	165173	76123.6	1643.18
SAMEA2737760	gut	RArt	F	9.5138	93.1657	0	0	0	243.945	0	2293.01	0	0	0	1242.24	2827.31	4145.71	0	687.908	19905.7	2179.58	0.113374	271.021	111.055	31366.9	5331.59	9378.17	25905.3	110.402	96.3946	0	4505.15	47726.8	77387.4	34965.5	32368.5	83.1326	8884.2	21096.6	0	130971	2846.09	21635.7	88109.6	104857	46079.9	169602	8430.77	2129.05
SAMEA2737761	gut	RArt	F	5833.5	6877.87	4871.27	0	63.0932	6.1471	93.4464	9320.25	0	0	0	1507.98	0	951.743	12.4743	1113.15	11215.8	8390.45	951.881	19453.1	17448	81371.9	1922.05	3525.21	7468.52	490.784	783.96	0	1521.45	18844.8	27426.5	48776.5	33377.3	10.5275	9331.32	9306.53	0	312839	2104.12	7381.02	82810.8	234326	110380	383159	4720.89	8224.8
SAMEA2737762	gut	RArt	M	3012.22	3948.15	0	0	50.7913	3259.44	20.0815	87.0181	3.41083	3.41083	0	13412.6	214.439	2017.91	0	39.1501	11448.4	2379.32	39.9881	14538.3	6472.9	101360	6691.52	64164.5	81872.7	13633.1	21945.3	0	15643.7	44524.7	83503.8	78312	69945.6	143.444	8562.88	30093.6	0	220640	4257.85	31680.1	99972.5	204801	104036	341594	44228.9	6544.2
SAMEA2737763	gut	RArt	F	384.109	461.507	0	8.89055	0	7034.27	0	6461.69	0	0	0	2156.09	2960.03	5249.27	27.2384	165.441	1198.15	1485.42	17.9673	4003.92	1039.41	42015.4	16497.6	12874.7	26276.7	1672.9	271.776	142.303	6606.04	60498.4	36770.7	52813.5	46961.3	71.1696	24343.8	11309.1	8.89055	83970.8	8520.87	27138.5	120239	149388	63927.7	224264	12688.9	587.615
SAMEA2737764	gut	RArt	F	700.109	913.461	0	6.17995	2.01057	4658.01	191.817	3686.64	0	0	0	1768.45	3727.42	4627.82	44.4416	3330.16	28474.3	415.612	43.7784	6651.38	1651.47	85551.5	16140.2	18578.9	35365.1	2.08722	2153.68	0	4713.97	149966	99678.8	79100.5	73241.3	30.0734	18290.2	14467.6	6.17995	189807	6173.75	60548.1	208319	206128	93911.6	130985	17210.3	4267.65
SAMEA2737765	gut	RArt	F	320.92	356.13	1924.94	61.1158	6.32651	0	0	6303.96	8.44907	0	8.44907	2563.28	407.668	4183.17	66.8489	230.078	2044.15	367.81	39.3387	7456.23	3050.28	50617.8	470.794	9186	21761.8	21.5795	219.658	0	4629.09	115966	35549.2	64926.5	61325.7	29.4768	10261.9	15126.9	61.1158	115490	4076.97	41586.5	175485	160182	40110	149906	9520.26	2681.05
SAMEA2737766	gut	Control	M	179.656	218.021	0	4.70033	12.9982	913.003	29.0741	1921.97	33.8799	2.47106	2.38262	1553.71	1173.86	5089.99	14.4006	252.294	27884.1	3180.8	38.696	11197.7	738.154	48593	3294.13	4746.37	10799.2	257.959	76.8023	0	5416.38	102762	68096.6	39030.1	43176.1	33.0621	13673.6	21812.3	33.7265	173691	1275.39	36595.6	168023	186875	72799.6	213289	6839.14	3203.5
SAMEA2737767	gut	RArt	F	751.97	2770.01	1418.7	0	0	0	0	87.9091	0	0	0	1590.06	10.4612	6452.49	111.066	21.702	212.134	24021.5	177.684	29784.4	5073.54	30402	25.2342	5067.85	6351.11	0	169.193	0	6450.83	44407.8	14328.4	18396.1	68694.8	269.854	6801.89	543.491	0	261908	2481.12	16246.6	52475.5	178611	143392	331262	10713.5	4845.34
SAMEA2737768	gut	RArt	F	4079.98	4594.48	0	13.9016	0	1126.29	0	14306.9	9.3881	0	0	1422.21	2789.24	2749.48	13.9016	187.034	22515.4	3442.59	0.336679	35190.2	8810.31	99520	3934.89	9746.08	10405.2	0	569.592	4.6188	3205.26	97230.1	64926.8	51365.5	68229.9	39.3395	23466.9	20665.5	18.6709	195568	19081.3	25744.9	197966	202168	95404.6	183542	17373.2	5992.84
SAMEA2737769	gut	RArt	M	3135.11	3133.77	0	0	4.04473	1408.51	55.9784	265.749	4.65841	0	0	679.176	3113.14	2260.04	0	20.1682	16551.4	565.975	9.14704	7282.52	6242.33	134735	5178.6	4947.78	16756.5	0	1823.24	0	79419.1	157831	124026	118385	284994	4.86061	9815.38	33200.5	4.65841	146821	995.209	95808.4	364921	274459	49983.6	160188	133133	1365.09
SAMEA2737770	gut	Control	F	187.96	451.285	3.65668	29.13	2.57283	349.569	0	162.289	44.478	0	32.4855	817.37	629.135	1018.98	29.13	163.606	58889.6	483.637	47.261	12820.2	748.517	82528	1738.04	26426.4	5067.25	67.8846	24589.8	11.6565	14905.4	29052	99386.5	22986.7	116931	31.3204	6279.94	39616.8	41.1225	298149	1059.76	24144.8	167903	230608	128532	159435	54222.5	3891.27
SAMEA2737771	gut	Control	F	145.542	349.094	1019.76	0	9.20484	1137.72	4.07427	531.56	20.0385	0	20.0385	2692.4	3244.37	404.82	0	84.2239	17458.2	1075.87	44.2981	8256.3	1947.9	43776.8	2522.34	8928.23	17394.6	8.00762	3677.46	0	2374.46	48635.8	79848.2	35762.2	44892.3	24.1607	12571.6	37528.8	0	137532	12723.4	27480	133934	103278	56829.5	175401	47324.3	1387.77
SAMEA2737772	gut	RArt	F	3.68278	166.591	110.208	0	0.223786	2336.66	34.525	1577.92	0	0	0	2856.37	1805.31	9813.41	5.7519	1053.78	8051.4	52.7168	0	8099.92	286.449	102105	34190.3	16657.6	40515.9	62.127	5476.23	0	56688.7	134366	84086.2	91758.6	283046	94.1982	16732.6	11849.5	0	174011	8197.45	73032.9	313122	262961	77696	137132	113797	32661.1
SAMEA2737773	gut	Control	F	233.295	159.062	3993.23	19.6465	50.1639	595.403	4.05614	8214.43	0	0	0	641.028	10451.1	2337.71	19.6465	510.952	3059.12	532.631	187.898	3765.67	4329.03	66724.8	6438.83	3842.96	20885.8	339.729	1035.08	1.95938	11810.3	56507.9	50728	72792.2	47826.3	32.2801	17816.3	43718.9	19.6465	131829	2396.2	44872.7	184672	160793	58142.2	223238	76942	5998.23
SAMEA2737774	gut	RArt	F	0	140.789	0	27.2429	1.89925	2465.78	0	456.748	0	0	0	682.243	3705.55	2455.52	31.2588	626.372	26471.5	503.018	0.0469058	18769.5	156.311	124823	16086.6	4849.92	14900	19.0577	370.971	7.78668	30042.6	323737	104826	136904	59289.4	139.843	13875.4	47288.7	27.2429	180757	12327.5	107941	414382	304259	105038	141248	15172.3	4459.51
SAMEA2737775	gut	RArt	F	0	0.772335	0	0	0	3506.55	25.7667	20.5104	9.64344	0	0	4140.77	2204.98	7774.08	6.44551	146.524	32.4266	2504.08	0	8912.6	11.3871	87801.6	20061.8	26488.6	92840.4	10084.9	6.55813	0	18323.2	191824	65961.1	92770	175556	0.772335	19869	10653.5	9.64344	201656	12915.1	65217.4	310903	268598	55165.2	168187	26061.5	666.737
SAMEA2737776	gut	RArt	M	10.0482	11.9652	0	0	5.25148	5686.37	6.65455	20.3725	33.2267	0	0	3102.67	5072.55	3704.76	0	1458.72	3472.58	529.205	0	15458.7	21.377	112691	17385.1	43810.7	124686	347.814	81.6838	6.45912	4807.03	196973	225260	115192	113077	9.24894	61357.4	47684.5	33.2267	196866	102490	66376.5	246319	128888	74045.5	95469.3	111788	3185.91
SAMEA2737777	gut	RArt	F	0	65.6077	0	23.5698	1.27803	0	0	9020.17	4.13038	4.13038	0	3978.16	7902.24	20376.6	31.6768	469.49	4623.03	759.53	0	4159.23	97.8871	75453.9	16307.2	25363.8	83920.3	0	749.303	0	21852.9	175254	120092	75057.3	140697	81.8261	44115.5	41537.8	23.5698	195024	13647.3	60320.1	261715	215673	68464.2	186392	37153.1	10980.1
SAMEA2737778	gut	RArt	F	1.70676	7.98145	0	4.11483	0.165197	0	0	198.704	14.6642	0	10.4291	2100.34	31.3128	8183.41	4.11483	983.566	8671.49	1509.04	8.30133	8667.02	18.0193	116259	730.996	28538.7	74774.9	11272.9	3186.59	185.238	19791.3	273447	81675.6	113265	134178	30.9274	9069.8	11010.3	8.34992	184563	2366.86	87660.8	365329	255541	55902.6	125306	13349.1	3376.27
SAMEA2737779	gut	RArt	F	569.141	772.688	0	4.53103	0.737059	357.116	11.6933	10451.7	0	0	0	474.915	2092.98	1193.74	9.20649	95.0045	3136.64	49.993	11.5329	8384.38	1370.84	182115	3983.35	8570.12	11191.4	0	2051.95	0	1006.98	174684	164108	175382	17748.6	15.445	3806.89	168900	4.53103	57027.9	885.595	159446	503646	41226.4	35393.1	34037.5	308349	467.75
SAMEA2737780	gut	RArt	F	18.1889	79.5395	1.35776	8.653	2.11136	1825.98	4.45911	4934.35	13.6472	13.6472	0	1004.96	10460.3	1670.07	17.5818	7.93765	3352.98	2550.48	30.7529	11365.3	226.467	99505.5	5865.88	4494.52	17447.3	0.730616	150.183	0	2000.23	95272	91185.9	99168.1	22203.9	30.5521	9846.06	94267.3	8.653	89757.6	1535.79	81397.5	272987	73199.6	41296.9	90443	146478	4011.32
SAMEA2737781	gut	RArt	F	911.275	1080.2	0	0	0	2705.67	8.87366	975.443	0	0	0	906.444	9572.17	8500.86	4.43507	413.425	11350.4	158.075	0	8722.27	2032.65	117494	8024.32	9430.89	33425.3	23.2261	852.195	0	58458.4	239012	119376	117136	94888.9	12.2269	25617.9	84454.5	0	180599	1272.41	87593.8	400084	220691	47159	127190	25663.4	949.804
SAMEA2737782	gut	RArt	F	367.012	732.444	0	18.8549	0	3148.53	0	750.438	15.2922	0	15.2922	2684.29	1127.03	2195.89	22.7461	1137.88	9767.51	483.814	11.5779	5861.92	1611.51	138660	17823.8	22562.3	34669.9	0	676.156	0	3032.04	223319	114788	135753	100320	21.733	8624.98	86212.6	18.8549	104883	12656.1	143260	465593	165482	48312.6	76945	184039	11498.7
SAMEA2737783	gut	RArt	F	116.449	144.891	33.0325	0	0	1280.26	12.0538	14599	4.09898	4.09898	0	701.521	805.589	779.706	4.0227	875.942	7950.54	1319.07	47.6497	5053.63	328.388	83525	4600.75	2911.92	11028.9	0.658328	361.055	23.3757	3673.33	78983.1	82386	85852	27651.7	48.6156	8333.62	75515.3	0	71599.9	1093.45	75163	268691	78906.3	68347	94483.1	137954	10272.9
SAMEA2737784	gut	RArt	F	202.681	212.461	0	3.31636	0.266282	1541.31	37.5981	1400.94	0	0	0	3739.48	5634.2	1801.78	20.4267	382.443	9899.45	515.758	23.8243	11718.7	471.734	99164.7	6890.63	11962.9	37792.8	3.3589	1453.36	0	34208.4	132133	96423.4	99251.8	180265	22.0466	9602.23	33279.8	3.31636	135751	4485.84	76023.4	271567	210919	57470.2	129308	83673.4	10767.3
SAMEA2737785	gut	RArt	F	613.833	669.814	0	6.27654	3.063	0	0	186.324	0	0	0	23590.4	1244.99	17442.7	12.7531	261.912	4343.95	309.985	25.6716	38871.3	1300.52	132420	3647.12	36307.7	97665	434.564	6271.72	0	20892.3	238525	160215	120685	237854	40.1839	21049.3	42561.1	6.27654	312389	26821.5	76185.2	346298	260068	70029	209396	32861.1	4458.27
SAMEA2737786	gut	Control	F	357.09	843.712	360.036	5.65149	0	261.508	5.82472	105.518	37.242	0	37.242	131.745	601.711	221.624	5.65149	71.4726	7200.91	570.108	91.9315	7789.4	1864.03	164902	1230.5	1555.32	3369.2	2.86199	1208.8	1.40909	2778.5	157200	159627	155431	19800.8	56.2418	1683.09	152019	5.65149	51741	196.824	153613	477788	44810.1	22299.9	52538.3	298867	727.067
SAMEA2737787	gut	RArt	M	24.7285	33.2698	0	4.19604	0.168457	4.26727	0	0	0	0	0	4169.47	7696.59	12763.2	4.19604	267.739	35447.1	321.873	55.3518	8705.11	85.1956	127132	5030.47	12396.6	47224.5	6570.99	778.855	0	19884.4	177644	155920	120130	109599	23.7378	19417.7	84287.5	4.19604	232709	10982.5	92258.6	358442	177661	76794.1	131872	145794	698.782
SAMEA2737788	gut	RArt	F	301.363	312.643	0	0	2.35024	4447.67	0	36.7445	1.8989	1.8989	0	755.153	11553.9	7010.67	11.1814	710.287	5781.44	290.591	103.058	11546.8	649.869	111653	9370.55	15710.7	28890.2	1613.76	3451.79	0	77696	130142	116448	110022	345781	17.4976	18726.4	12753	0	129080	5178.24	93437.5	306509	250478	56397	88058	152394	8148.29
SAMEA2737789	gut	Control	F	0	5.47553	2.19722	0	0	99.6838	0	15016.7	0	0	0	12829.7	1730.23	8204.09	0	2686.48	111.478	566.499	85.9685	2496.6	31.2418	88708	9895.23	50342.4	118485	43.7296	333.818	0	11428	142464	212906	98472.6	63778.7	10.5266	13185.3	9552.88	0	167888	12965.4	71855.5	130002	119563	60173.2	336490	17814.5	4877.15
SAMEA2737790	gut	Control	F	8.8503	1162.43	412.576	0	4.3823	21.9178	0	495.622	22.1818	0	0	8670.34	0	9578.22	5.55973	80.5095	8475.7	305.734	22.408	30594	1861.91	104701	6777.41	14031.3	86427.2	8531.26	167.501	0	18496.8	291670	42223.5	141809	142308	42.8698	16042.5	12918.8	22.1818	178285	11805	82011.1	386348	270312	73881.8	112305	14166.9	1149.88
SAMEA2737791	gut	RArt	F	12.8586	20.0956	0	0	2.60993	0	0	9322.89	0	0	0	3705.96	2705.22	835.203	0	592.213	253.916	1055.74	48.1228	4389.51	43.1262	48490.9	1952.64	21944.6	69808.7	9852.05	46.7085	0	13024.5	125852	43644.3	48077.6	53509.1	21.2284	8873.55	14948.9	0	73104	21040.5	44324.9	140254	130523	51489.8	121444	31911.9	1620.79
SAMEA2737792	gut	RArt	F	0.366752	34.0273	0	0	5.38449	0	0	87.5967	9.41782	2.40131	2.31537	905.401	0	1266.47	0	35.9146	22741.8	239.986	0	4416.65	40.2788	29974.4	7118.62	12055	32016.8	3205.98	1425.29	73.1105	4580.98	45328.1	74392.9	33600.8	26024.7	36.2505	7437.19	6339.27	4.70114	122220	6985.33	17351.3	61611.4	83555.8	62406.6	66398.6	11537.7	2263.63
SAMEA2737793	gut	Control	F	1723.99	1871.58	5.69563	0	16.5155	3709.89	0	3541.91	18.9483	12.7218	0	2013.34	3155.86	2159.98	12.4851	1220.9	6105.7	1176.06	18.5706	2473.99	3551.32	68283.9	11005.6	10550	36218.4	62.3183	200.962	0	20827.1	85015	76582.1	56725.5	72980.2	15.7356	16973.5	29299.4	6.2265	88797.6	13118.9	44923.9	151560	114583	51840.7	87973.8	49859.4	4301.67
SAMEA2737794	gut	Control	M	9741.3	11571.1	0	0	8.59803	1497.75	0	6487.43	0	0	0	1370.35	1662.12	7351.06	99.9795	1649.24	10209.9	468.343	72.5391	4536.77	21294.1	148574	6215.29	16886.7	14792	13.0845	10478.2	0	7863.65	146343	43053.6	63513.8	69117.4	24.2768	19749.4	21938.7	0	153781	5850.29	43440.8	204017	201832	63204.8	190561	22699.1	2225.35
SAMEA2737795	gut	Control	M	163.826	349.839	0	0	0	12.138	0	13479.6	37.6481	37.6481	0	499.214	3684.71	283.737	6.15791	25.2527	29763.6	8196.05	24.2435	3702.03	594.971	25837	613.54	3114.28	7961.65	140.079	298.149	0	1127.28	12688	66416.9	15502.6	10868.4	16.5455	4721.54	18757.5	0	167822	808.592	15599.8	63330.7	136310	96515.6	206354	18136.2	1838.31
SAMEA2737796	gut	Control	F	2875.3	3774.9	5.62204	0	0	2155.88	0	2950.84	0	0	0	3568.74	5309.39	2639.58	6.16187	373.993	1456.41	125.498	390.949	706.644	6748.48	116780	6194.83	16332.6	37238.8	1.00841	503.763	0	39758.6	101818	103366	90039.7	169631	77.9095	11304.2	7482.26	0	97399.2	3162.31	70996.3	180814	166309	40729.7	109267	81207	1710.61
SAMEA2737797	gut	Control	F	156.784	30.9048	0	8.49484	3.42809	907.1	35.0209	4153.73	150.898	107.182	0	756.736	2050.43	177.634	43.5573	679.066	12145	705.189	0.204765	34653.4	91.5774	58328	14193.5	20837.5	11138.2	0	2253.4	0	248.649	21228.7	67406.6	26677.4	15823.5	21.4898	5468.29	57234.7	52.2104	192241	3643.34	18112.5	92522.3	115528	110877	149658	14627.9	3352.16
SAMEA2737798	gut	Control	F	2.82166	88.5694	0	0	0.261572	1152.93	20.1666	1216.7	6.72799	3.42529	3.3027	1294.42	4846.3	1267.98	33.6154	68.306	6850.58	14767.8	39.6864	6782.56	145.879	44534	2590.96	4273.96	11260.3	6.59898	82.2758	6.51791	1582.04	25807.3	39265.7	46498.4	20235.5	6.66485	11750.1	29482.3	0	200693	8091.08	14514.8	72147.6	149377	96357.6	183562	15931.1	999.608
SAMEA2737799	gut	Control	F	30.4725	153.363	2180.08	3.86578	0	31.4512	0	4085.95	0	0	0	2123.37	204.524	252.455	3.86578	504.62	2676.47	2746.04	65.9367	919.514	2437.96	23963.7	25953.1	2764.94	2009.1	148.274	2065.45	11.6018	1059.47	21105.9	19360.6	49415.8	10043.8	48.3341	1725.03	17763.2	3.86578	84802.3	1046.94	18376.4	76608.3	105176	116423	138794	30903.3	3352.24
SAMEA2737800	gut	Control	F	1053.74	1167.82	0	6.29475	0	3975.4	90.8276	2050.97	0	0	0	5327.67	3545.65	4052.86	6.29475	1009.69	7032.02	165.364	0.151733	21537.5	2235.15	86048.7	8539.93	47477.8	72785.2	2476.76	3704.1	9.41682	7013.79	138602	116819	77978.7	162049	31.2103	22955.5	22453.8	6.29475	182150	32482.7	70867.1	218164	168966	88726.6	130942	44025.7	1995.69
SAMEA2737801	gut	Control	M	5.49815	10.0183	325.314	0	4.50794	112.731	5.71234	15966.7	14.3227	2.91379	0	570.866	287.147	335.782	17.1574	45.454	22935.1	5783.28	208.372	988.693	479.544	22163	307.139	4554.95	1350.91	0	4217.54	0	7555.7	11098.1	43180.4	11241.8	66518.4	53.3977	54414.6	13282.1	11.4089	148477	285.488	15832.6	145237	199933	66499.9	287621	19301.2	5203.66
SAMEA2737802	gut	Control	F	170.378	363.359	1.38874	4.42521	0.897502	1791.13	0	4391.89	0	0	0	1669.64	3618.77	1763.52	4.42521	18.7256	9932.1	613.805	9.1564	13878.1	558.476	61539.9	26294.5	28062.1	78558.6	13.4569	1929.9	0	17694.5	124957	161531	74761.3	58240.7	6.69462	16476.1	35882.7	4.42521	169168	27533.6	57496.5	164802	132665	123874	93301	42178.9	2354.89
SAMEA2737803	gut	Control	F	369.22	837.415	13.4849	7.81261	0	47.6714	52.3385	392.607	43.5628	0	43.5628	149.065	1003.2	56.135	15.8743	14.3505	5422.99	1157.55	0	405.527	2041.03	105517	4475.27	14053.1	547.804	0	13991.6	1.94792	102.544	80242.2	95446.9	88533.4	18146.1	1.32823	1411.45	98047.5	7.81261	89162.2	87.4965	79329.5	274176	61213.6	58179.8	80740.9	172013	883.185
SAMEA2737804	gut	Control	F	10.1586	38.2688	155.394	0	0.523134	3524.97	0	2425.35	13.7009	13.7009	0	1527.46	1184.03	2249.56	0	749.405	780.186	712.016	0	946.083	213.197	114559	8192.15	5797.31	12815.2	39.5931	79.7185	0	16340.7	93866.1	83197	118690	68605.9	18.6482	17175.3	65057.3	0	91991.6	3608.61	75106.2	243028	99767.4	47602.2	128831	123988	1268.94
SAMEA2737805	gut	Control	F	1434.54	1435.04	1238.29	0	2.31998	826.731	0	1886.49	2.40982	0	2.40982	749.992	9092.9	1009.03	0	237.984	330.918	4011.4	14.5932	12680.5	4125.28	39057.7	3483.17	2779.11	9760.55	134.867	132.831	0	1815	36926.3	28586.8	115228	26468.5	9.88015	8588.81	34205.9	0	79016.8	2276.66	25468.3	102713	69311.7	50893.4	80592.7	37360.3	1647.56
SAMEA2737806	gut	Control	M	5.30195	1416.05	6.43175	5.12368	0	312.639	36.9818	705.86	0	0	0	2019.69	1789.27	9842.88	15.6977	705.21	30591.7	5.384	0.123504	7376.48	1441.23	110260	1179.93	40591.3	99730.7	9996.51	6589.58	0	20222.8	118854	109675	68090.4	98783.9	19.5907	31920.1	22782.6	5.12368	187989	21202.7	44221.7	182633	183674	71092.4	158603	45688.4	2070.25
SAMEA2737807	gut	Control	F	22.6365	1252.32	1.39785	0	0	122.306	0	4511.86	0	0	0	966.539	1670.47	1088.96	18.3848	180.951	397.944	8247.1	27.3461	1102.32	1371.07	30941.3	4534.11	6015.5	16880	9.02271	202.729	0	1411.31	31232.5	23109.4	23645	60103	11.4461	3817.99	5770.84	0	167906	3714.01	11150.1	110508	190758	75328.3	231559	6242.13	601.699
SAMEA2737808	gut	RArt	F	8.3441	12.889	1.24514	0	0.159287	290.519	4.08924	15715.8	0	0	0	1472.46	3758.19	2562.99	12.2823	860.444	6447.59	971.426	0.382553	1548.39	137.695	73681.9	13736.4	10332.5	42907.4	0	296.753	0	33903.2	88264.5	84680.2	79446.5	162932	18.4553	8983.84	15117.3	0	137684	2010.39	61076.7	213605	210299	87346.9	169929	69184.2	16069.6
SAMEA2737809	gut	RArt	F	1097.19	1166.99	5.77917	0	5.91101	2994.7	0	45263.6	4.66465	0	4.66465	6505.97	23787.8	3645.88	9.49553	1315.88	2538.75	2301.4	18.5971	24837.8	2284.19	108034	23114.7	11707	57637	1.55398	67.7813	0	11264.5	97487.9	91989	110693	65002.2	90.7094	36268.4	89824.5	0	214201	22992.1	38928.1	230720	192134	126688	189841	59197.6	12931.9
SAMEA2737810	gut	Control	F	10.1729	62.8457	38.5904	0	2.51917	881.965	0	1773.17	7.85018	0	7.85018	10114.8	5306.83	169.748	3.99503	56.0652	27237.9	1053.7	320.871	958.165	5397.44	126412	2708.99	3789.98	4435.23	0.6538	3283.04	0	26154.4	138991	146294	112296	61469.9	217.8	5198.26	101176	0	158488	422.021	109127	384844	169711	54256.8	170192	170987	827.504
SAMEA2737811	gut	Control	F	19.2615	39.3988	0	0	0.819976	951.322	4.21011	287.156	37.2719	0	37.2719	2039.8	5749.77	120.473	0	127.405	272.953	1107.45	0	82.8666	77.5799	198561	1983.89	2734.18	8262.08	10.3473	86.0306	0	18701	208866	192396	195592	77882.6	16.6928	6648.46	177424	0	36668.4	2969.48	197667	603853	80276.1	15418.3	77744.9	371267	4717.94
SAMEA2737812	gut	Control	F	0	12.8594	124.857	34.8124	0.808987	0	10.2513	2752.75	0	0	0	1749.94	7247.62	6755.17	34.8124	17.1341	19887.2	4917.55	0	8844.15	183.22	83629.3	562.403	16540.7	17385.1	22.6674	8218.04	0	42229.3	107936	68934.8	62423.6	239664	12.1033	13285.9	18240.2	34.8124	149072	4187.51	61364	277570	227211	68864	132025	93123.7	363.467
SAMEA2737813	gut	Control	F	554.513	11816	750.563	0	7.12172	283.621	0	1028.15	15.8019	9.56197	0	888.857	3151.67	898.085	0	347.79	17672.5	3102.57	129.118	5225.02	14779.9	161042	4845.01	1868.28	10977.3	111.553	924.014	0	9757.86	74274.5	73239.1	85479.9	42678.5	39.4928	8121.16	65886.4	6.23995	144052	989.52	58739	254406	163377	56176.9	332346	107721	7968.31
SAMEA2737814	gut	Control	M	0.812763	3.49663	0	10.1224	0.406381	2393.41	5.21634	32.1016	0	0	0	3863.78	4391.02	16941.6	10.1224	1296.39	33.2866	627.566	31.1946	4211.03	475.263	132446	5221.28	32483.8	22065.4	649.559	19887.3	0	18003.5	356714	67667.9	114668	156765	4.09055	29849.8	39550.2	10.1224	244252	9234.29	114906	432311	334438	93636.3	187120	45283	1898.62
SAMEA2737815	gut	Control	F	109.346	154.987	1.51891	0	6.68715	6917.2	0	7696.97	0	0	0	3037.73	15077	1790.81	0	242.697	17119.3	635.737	0.116666	2937.86	519.308	123894	19999.7	17171.3	33858.3	11.4407	1248.11	0	2225.98	140395	107887	129495	50240.7	52.4831	43948.5	48431.2	0	194667	40262	40372.6	224900	163292	74586.2	60358	33152.4	4244.39
SAMEA2737816	gut	Control	F	0	2.59114	0	0	0	4.53448	4.59546	1134.27	0	0	0	1327.39	1769.79	1866.14	0	994.498	9726.7	529.442	13.6871	1949.82	15.6127	39653.8	36409.2	11700.9	32897.8	222.122	746.706	0	2687.34	37830.8	62735.4	70563.4	18854.5	28.9853	5345.91	10408.8	0	147659	1857.63	17010.5	57186.5	110847	136140	90062.3	4342.09	2322.53
SAMEA2737817	gut	Control	F	103.245	156.678	49.1859	15.6454	13.2555	1169.46	4.03124	792.7	22.1039	8.22513	13.8788	476.314	1705.13	81.5402	19.6815	4.10057	3127.15	748.035	0	1488.07	288.151	163133	2417.62	600.826	1682.91	0.66051	333.834	40.8155	61.9921	158142	159501	163339	5938.34	4.41803	4319.51	168353	15.6454	33645.3	405.374	158857	490852	38517.8	20203.9	85193.8	312925	318.757
SAMEA2737818	gut	Control	F	0	12.9241	1254.98	0	0	4175.24	0	3817.06	6.46134	0	0	475.758	13728.6	2108.26	0	64.1702	5730.07	989.523	19.1197	5187.54	1284.13	62680.3	55096.3	7396.15	42411.8	167.497	62.795	0	2479.43	50449.5	44940.5	105938	22688.8	19.0355	16309.7	19700.9	6.46134	178889	1602.84	28682.1	104477	154187	174167	99469.6	15663.2	5680.78
SAMEA2737819	gut	Control	F	0.539443	7.21323	693.664	20.1552	2.45547	1134.19	55.3946	5399.5	75.2566	3.53201	57.8951	718.526	2103.98	5755.47	27.0878	429.648	2300.52	1263.69	0	7281.56	711.857	66440.3	6524.21	19327.6	42831.7	2000.07	1574.62	10.006	3383.28	80748.7	118311	109163	44523.3	7.17437	9341.86	95316.3	33.9847	88215	14456.8	60993.1	195929	68375	66775	123079	108040	1897.74
SAMEA2737820	gut	RArt	F	2.02244	6.49654	0	0	2.60464	749.05	12.377	1668.89	4.11996	0	0	894.544	1050.19	2457.53	33.0445	18.8855	33612.3	307.064	0	15946.5	51.9257	57662	4683.3	27985.7	15695.8	0.675982	19593.4	0	2498.03	86357.6	97917.1	33239.4	95533.2	4.21852	5378.93	23813.6	4.11996	272884	3222.98	33247.4	181654	196218	95097.8	141478	27726.6	354.916
SAMEA2737821	gut	RArt	F	9.41526	272.264	8.16418	0	1.96167	83.0994	11.5023	19419.8	291.557	0	0	2899.41	102.464	590.077	0	2109.51	26608.7	11505.8	22.803	522.548	321.232	21420.1	510.486	9257.44	2501.27	97.8428	6227.58	1.85212	710.245	6789.51	46214.5	3249.72	10358.1	68.7238	2432.54	10754.2	291.557	236241	390.056	2425.03	36521.4	198865	136988	190820	7896.2	2805.42
SAMEA2737822	gut	Control	F	37.8791	6871.95	209.389	5.13243	0	9938.04	0	795.564	54.6348	0	54.6348	1229.31	5348.47	7368.73	5.13243	1234.76	14811	361.344	0	1410.15	7119.22	174647	36288.9	21312.5	62314.6	2.60014	1527.48	96.9066	66858.6	151775	174202	175486	282308	20.6881	32841.3	19075.1	5.13243	161345	2729.94	100537	306245	247889	79098.1	129928	130502	3014.82
SAMEA2737823	gut	Control	F	0	30.2281	0	0	0	2575.29	0	13420.9	2.12171	0	2.12171	6056.63	8395.09	3658.15	0	8752.34	6805.98	1629.8	0.201786	409.749	61.0764	116630	8789.58	38576.1	88443.6	1878.94	28.6838	0	31879.5	128787	165354	119763	137868	31.1862	15892.7	19953.2	0	121067	3278.07	84148.5	185852	164973	56913.7	113947	59249.1	10570.7
SAMEA2737824	gut	Control	F	46.513	52.9477	0	0	0	1444.72	0	142.559	0	0	0	2341.03	935.647	457.853	0	65.7055	19760.4	731.754	11.239	1879.13	106.381	79684.8	27344.5	1611.54	38171.4	0.940773	365.612	0	15557.4	52422.8	55110.9	71434.9	11791.7	5.06285	6745.11	57239.6	0	108443	1633.02	46452.9	189434	145891	97225.8	128734	84722.6	5411.88
SAMEA2737825	gut	Control	M	15080.7	15238.7	0	79.7916	23.796	2400.57	6.86396	111.626	76.5412	69.9135	0	3895.61	6548.18	4143.99	86.6528	94.3669	30175.7	223.588	13.7352	64587.8	31445.5	129473	7895.34	7044.87	11221	51.6492	1714.61	9.94342	4494.26	42741.8	66414.9	46300.1	92932	22.134	13559.2	16950.9	79.7916	298476	1910.41	11432	132975	180088	143139	253541	9397.53	832.652
SAMEA2737826	gut	Control	F	102.84	155.262	0	0	1.01793	0	0	1577.98	3.28979	3.28979	0	705.286	938.198	4445.04	0	35.157	27986.7	670.71	82.6181	498.83	280.913	20705.9	3622.12	2674.62	9050.39	0	300.2	0	3953.25	32053.2	51690.6	51359.1	39227.4	68.1505	11946.2	3974.11	0	121332	968.124	11490.9	74814.5	98048.6	46498.6	89579.5	6316.21	492.937
SAMEA2737827	gut	RArt	M	2062.88	15068	321.47	0	0	2648.4	0	1829.2	3.73979	3.73979	0	1707.72	6099.89	931.789	0	54.0688	625.597	231.727	43.3303	6821.37	17474.2	196405	7974.75	1818.37	11785.1	57.6614	45.0182	0	984.356	68239.9	36994.8	113685	19428.1	20.845	8734.24	40517.1	0	129063	2941.7	39451	156261	75515.9	31041	198979	60843.3	993.939
SAMEA2737828	gut	RArt	F	166.168	185.47	0	0	0	17044.2	0	59.8525	0	0	0	3637.84	12629.4	2353.59	0	813.98	581.117	370.336	21.3435	10674	358.436	140063	53793.3	26776	87978.8	3.91545	207.561	0	11796.6	179371	181056	171980	82326.5	9.60884	51060.8	77320.4	0	189352	35075.8	114061	281217	142634	134900	46218.4	127513	5485.76
SAMEA2737829	gut	Control	F	13.5602	15.799	1.60356	15.3292	2.49359	0	5.27471	2175.38	2.59016	0	2.59016	6627.47	5722.07	24847.2	62.7828	1277.14	20519.4	477.873	36.4666	4075.03	1075.86	111918	635.597	56519.7	104429	1667.6	8144.93	0	26966.3	198362	219032	127103	185511	25.4251	40978.9	58282.2	15.3292	322889	10406.7	80076.4	265955	251968	88671	257085	47579.1	11477.3
SAMEA2737830	gut	Control	M	1955.96	537.753	0	21.1952	3.23349	859.104	0	23944.7	10.9544	2.22856	0	413.321	5869.74	318.854	25.5694	101.18	14352.1	993.336	289.795	2553.34	1143.42	31989	3318.56	3039.13	20170.2	12.8803	15.6078	0	2095.83	22038.8	54659.8	27514.8	22008	83.9875	16679.7	43481.7	29.9211	144894	7328.12	16536.5	81216.9	122458	80980.1	205849	17135	1570.88
SAMEA2737831	gut	Control	F	171.132	2750.6	0	0	2.97634	9565.78	19.1325	674.609	14.6157	14.6157	0	2776.76	15914.8	2108.69	0	141.226	13185.8	1918.37	28.2237	628.324	2951.8	108330	34653.3	3417.21	27147.9	0	1249.7	0	18580.9	91939.5	72788.1	103998	63933.7	55.0759	32361.8	53544.6	0	154403	1548.17	65441.1	261492	185514	87400.4	205670	81976.7	6990.1
SAMEA2737832	gut	Control	F	1366.58	9268.19	2.15744	34.365	5.59013	3916.01	0	22304.1	0	0	0	4829.28	8831.95	3225.46	34.365	0	20229.1	1639.44	28.087	2193.73	11402.9	180883	13386.5	17467.7	36744.2	237.897	1369.54	0	25356.1	219880	105471	123513	173540	13.5548	26903	43984.7	34.365	169408	5911.8	92948.2	388918	302522	96398.9	296787	54776.8	3643.59
SAMEA2737833	gut	RArt	F	3.39884	21.6654	1473.58	0	0	19.7325	0	19946.1	0	0	0	2985.67	12294.9	5501.23	33.3693	41.4221	2232.32	54.3704	104.972	1079.89	1526.03	94144.2	5499.79	68393.7	186509	10235.2	1077.92	0	16924.6	160250	265434	96620.4	71735.7	13.4135	19620.2	31359.2	0	194110	41150.3	80084.5	120083	123537	72924.6	127257	57215.6	2674.9
SAMEA2737834	gut	Control	F	27.136	42.5886	0	7.3768	1.19998	1125.3	7.6029	1891.82	3.87814	3.87814	0	20861.2	1605.04	11738.3	7.3768	58.0024	1583.73	147.28	22.8222	2779.34	172.219	74510.5	2807.12	63466.6	113116	2876.94	2607.89	0	15101.2	159666	182109	96994.8	137065	13.6359	14733.4	12522.3	7.3768	131670	15699.3	84971	174077	112516	34352.6	77438.8	35985.3	1842.37
SAMEA2737835	gut	Control	F	13.9062	77.199	0	5.29247	6.02645	12174.7	16.3641	571.14	10.8943	0	0	19400.2	3690.85	5577.14	5.29247	66.5819	4829.3	483.838	117.885	6674.34	1259.17	109138	43678.6	2782.21	13383.4	0.893738	1200.11	0	18930.5	117449	90518.7	130866	86777	93.0999	32862.8	72177.5	16.1868	139321	1132.27	91999.5	299275	174185	107974	398155	143170	1485.98
SAMEA2737836	gut	RArt	F	347.684	604.332	0	10.6856	3.44305	4542.4	5.50656	6794.51	0	0	0	1105.32	8893.27	4301.25	10.6856	327.936	9599.32	988.107	0	2240.83	907.434	137251	15305.6	6442.2	27613.7	0	1867.91	0	6474.94	148558	121494	143700	63057.9	30.0295	29572.7	100022	10.6856	135681	4227.42	100794	365209	123805	61435.6	91725.3	159616	4699.89
SAMEA2737837	gut	RArt	F	15.7075	204.657	0	16.5691	0.898426	7478.99	0	779.908	0	0	0	2287.89	4884.91	6311.1	16.5691	250.426	776.922	127.68	117.334	22674.8	417.245	125336	43758.5	43066.8	134803	379.598	1977.23	0	7022.82	223034	166756	144351	136556	87.2343	39281	34186.2	16.5691	213208	46515.3	96415.7	299432	191266	123152	99767.9	73708.2	870.786
SAMEA2737838	gut	RArt	F	45.0953	63.8173	0	13.2078	0.80225	826.069	3.40316	570.113	0	0	0	261.208	1252.52	1179.08	13.2078	64.9066	1363.01	277.577	0.0795923	1966.96	105.757	206311	10218.4	1967.3	14975.9	0	527.62	0	5640.47	204665	200670	216976	18208.1	2.81158	4975.58	196112	13.2078	37189.8	666.535	196472	602671	38876.9	28523.8	23822.2	385651	1172.36
SAMEA2737839	gut	RArt	F	0	19.7631	0	37.541	0	44.5413	0	87.525	25.7588	0	0	373.819	4953.85	12139.2	37.541	574.332	18516.4	170.943	146.348	42483.5	79.5702	125348	3652.45	92085.1	100263	0	29586.6	0	10474.5	122212	223866	75368.1	118252	6.75789	19508.8	93224	63.2998	364604	10369.2	58745.4	220101	196755	108043	231555	56483.9	1428.93
SAMEA2737840	gut	Control	F	117.232	393.716	0	6.7097	7.31497	1364.72	82.9843	814.495	0	0	0	2662.02	11836.8	2890.96	6.7097	589.153	21342.9	916.578	13.5363	9103.4	579.879	112637	6057.59	17152.5	46698.2	184.69	605.025	0	7062.88	153704	103816	109444	86904.1	139.437	13426.6	31603.6	6.7097	207105	3805.42	60198.2	237199	203737	63438.3	142839	14560.5	1187.74
SAMEA2737841	gut	Control	M	287.408	1592.23	2389.05	16.0459	0	5752.18	0	19390.5	0	0	0	505.731	649.642	820.91	16.0459	174.591	6267.68	3633.57	24.4345	11142.7	4207.86	69044.7	15809.2	4130.78	19578.4	700.442	448.399	0	9129.6	58961.3	64249	65826	51461.7	46.0218	17545	42114.7	16.0459	88284.2	2184.07	55604.3	187805	111620	72226	125500	92792.2	3199.35
SAMEA2737842	gut	Control	F	2.80429	49.0685	29.2907	0	0	647.762	3.29597	167.671	0	0	0	222.976	575.917	702.763	3.29467	19.6119	10849.6	3895.47	297.527	1014.77	80.037	75538.5	1510.51	938.332	2510.1	0.539184	58.9263	0	2140.41	76581.4	89861.9	125467	6613.06	49.7963	4448.09	70421.1	0	65508.5	409.268	70309.5	219990	49347.3	29649.7	51597.7	131622	497.341
SAMEA2737843	gut	Control		0	1.42261	0	20.3538	1.10365	0	6.99255	3235.18	0	0	0	2347.2	3982.89	3573.26	34.3555	386.235	13412.9	705.801	20.9901	29384.5	15.3242	53533.4	2068.15	8889.88	21050.1	0	132.307	0	3509.23	88114.5	53179.7	48417.8	78036.9	10.6722	11574.6	34192.6	20.3538	175784	2788.71	31035	180240	171512	91457.4	181118	5969.85	7321.83
SAMEA2737844	gut	Control	F	13.5987	16.156	0	14.7325	0.295731	9948.45	7.59204	2323.13	0	0	0	3391.36	1513.26	4116.91	22.3336	193.626	9643.23	696.646	210.388	17470.4	352.085	73434.9	20573.7	46556.5	107045	1208.16	121.304	0	6022.5	88022.4	198293	66454	78639.7	97.9232	29037.1	34879.6	14.7325	245535	11635.7	69147.7	130783	171643	107380	194488	20376.5	10307.1
SAMEA2737845	gut	RArt	M	13.7604	14.8696	1.14813	7.317	0	1365.46	3.77661	6.96213	0	0	0	1186.09	339.091	2253.56	7.317	4.79435	31748.3	165.308	0.176638	1240.86	127.077	165094	12922.1	5666.58	24434.7	0.61781	273.898	0	15573.4	160471	131865	136916	50491.9	20.4076	5514.53	106268	7.317	100883	1414.18	120128	457097	166993	59682.4	106844	203960	301.712
SAMEA2737846	gut	RArt	M	1305.2	4617.12	453.386	0	2.70905	4.23411	8.58889	516.267	6.56641	6.56641	0	685.378	617.615	10171.2	0	488.862	8933.7	345.622	196.215	23042.1	6521.81	104828	3632.58	2719.03	12749.6	5.62463	24.1161	0	9416.08	205175	20179.5	77331.1	83804.1	259.007	16031.2	15156.3	0	151846	2721.14	60113.3	282277	248569	60034.8	226129	11474.8	1405.09
SAMEA2737847	gut	RArt	F	19.9223	227.299	0	0	0.151584	1439.94	0	37.7695	0	0	0	3582.43	2754.72	14426.6	0	1212.26	39.2438	0	27.462	56774.7	1002.57	90256	36245	18261.9	72734.6	1415.89	35.5459	0	16637.7	180160	85712.3	74731	202690	235.484	22834.6	27344.2	0	284744	16557.8	49077	374695	264690	134728	191093	37192	36062.5
SAMEA2737848	gut	RArt	F	33.8788	153.524	0	4.24489	4.14307	2391.59	0	51.9678	0	0	0	973.771	2856.55	5123.1	4.24489	72.3163	2909.3	115.974	0	3707.38	204.021	136297	9128.55	15895.1	48851.2	811.449	4633.92	0	102887	285950	144502	138129	182632	91.2727	10465.2	84021.8	4.24489	146088	4366.43	120983	520223	282280	35752.5	95654.2	81051.5	4709.1
SAMEA2737849	gut	RArt	F	0	49.1623	0	3.53942	0	2332.48	10.9611	116.648	5.50361	1.86075	0	583.06	3041.48	1575.7	7.19166	652.208	20401.3	133.893	0.0853164	2630.54	69.3819	110612	10088.5	15314.3	16829.3	21.5103	1478.26	10.6223	39368.1	252013	78085.6	102947	34776.5	60.1	13874.5	66053.3	7.18228	143919	9199.67	83432.6	383811	243871	46803.3	97110.3	12944.2	1689.8
SAMEA2737850	gut	Control	F	12971.7	12948.8	0	5.81476	0.233443	0	131.874	120.404	0	0	0	1239.48	85.5599	25870.7	5.81476	12.1921	12305.3	323.84	53.1033	41122.1	25903.3	147996	7840.87	3933.9	11493.8	0	2446.99	0	26931.1	183514	44347.1	56181.9	213167	7.1081	25959	3702.49	5.81476	229180	8299.78	35500.3	256630	231675	96551.2	193651	29253.7	856.463
SAMEA2737851	gut	Control	M	4.31092	11.5656	0	9.8866	2.68041	811.46	13.5862	27.5261	3.39185	0	0	1138.9	2067.38	1968.67	16.6878	260.747	18486.5	135.056	20.4336	8740.64	227.119	130832	2591.76	15616.1	22394.9	20.5911	3260.59	0	90032	190893	159836	118720	296709	9.68698	18373.1	43448.7	13.2784	147094	21242.8	104246	423824	291916	44985.6	109334	150088	590.352
SAMEA2737852	gut	Control	M	0	173.939	0	0	0	3.62828	0	10.6984	3.61709	0	3.61709	8490.99	2323.11	6191.48	11.0443	9.48658	19436.7	2001.95	18.0633	2663.59	184.518	190768	3046.76	5007.54	32327.7	0	36.8513	7.13817	100725	257294	206116	183331	388939	173.939	7477.34	93133.9	0	119018	9580.28	179712	605640	295974	40599	108015	305285	99.7934
SAMEA2737853	gut	Control	M	0.50164	0.270369	0	0	4.31599	4212.47	6.43909	1469.67	32.1509	0	0	4972.94	1570.82	20096.1	19.3402	198.132	13054.7	269.166	25.3053	14527.4	262.433	144228	15335.2	28924.1	83509.7	0	622.717	0	21427.5	362220	144098	142843	145611	6.49706	32791.3	12414.9	32.1509	183563	8778.05	127192	392327	286823	59740.9	70303.2	26076.8	865.337
SAMEA2737854	gut	Control	M	114.42	415.213	0	0	0	4.73681	2.40406	13.0911	0	0	0	517.017	7.09277	5403	2.40311	36.623	7.26252	2.44719	49.1398	91241.9	802.631	97330.8	494.113	2218.4	6595.71	298.148	2.41578	0	91732.2	116864	97531.3	94975.4	458198	17.0177	5535.08	452.36	0	200183	677.243	93401	394474	310041	96339.1	194049	177265	764.537
SAMEA2737855	gut	Control	M	41.1255	72.0698	0	3.76436	0.151126	3085.58	0	7.66637	11.6231	0	0	1761.5	1630.12	9273.16	23.2242	264.413	16747.7	359.961	7.60754	27046.1	445.691	133306	7407.78	24369	51207.6	0	915.11	3.7658	84476.2	140966	152259	132354	405081	44.7773	18432.8	34424.7	15.3875	185508	6128.22	104936	376649	295596	70614.6	168808	174438	4481.68
SAMEA2737856	gut	Control	F	1.99357	9.3793	0	15.1744	0	3873.43	3.90988	51.7031	0	0	0	1669.4	755.696	5456.69	15.1744	209.793	5434.96	179.385	11.5537	6276.68	77.8621	158698	23364.4	28170.3	79865.5	5.12454	998.25	0	47907.7	384186	145274	166991	56726.8	16.3501	22447.7	37885.8	15.1744	128655	32958.3	130675	460592	300224	51432.7	27445	31861.1	531.374
SAMEA2737857	gut	Control	M	0.111791	23.1487	0	0	16.8998	2242.7	50.3881	872.05	12.6031	0	0	1726.93	1301.22	1842.95	18.918	2171.86	25184.2	1355.15	62.453	49324.8	358.395	75847.2	6696.87	17954.3	63627.2	2119.71	164.142	0	5243.4	108707	94637.2	64842.1	149678	14.4867	25209.4	32925.4	12.6031	276078	28773.2	40442.9	282183	245251	155121	334981	38744.7	3889.07
SAMEA2737858	gut	Control	F	0	32.8514	522.705	8.95482	1.45667	5691.77	9.23661	1804.92	2.26962	0	2.26962	967.323	2132.05	8628.78	13.575	101.379	2041.94	757.488	61.9935	3430.79	2502.44	143508	13032.1	9847.33	32799.9	0.7561	365.795	0	110198	288129	152285	155732	217203	115.108	30341.6	80909.1	8.95482	169645	5128.01	127513	531841	307028	33216.4	136179	93220.3	1038.06
SAMEA2737859	gut	RArt	F	0.308054	4.50296	1.20499	3.83661	0.154027	2805.35	0	1916.47	3.88959	0	3.88959	1868.7	6223.59	1499.46	3.83661	313.732	1465.98	2959.15	19.7157	3854.06	22.8787	155590	14480.7	5283.41	42998.3	3.23944	414.522	0	30006.3	154439	117941	170401	54032	15.6923	14740.2	104185	3.83661	136405	5050.48	105708	377694	136512	42067.9	90265.7	160570	5368.35
SAMEA2737860	gut	Control	F	3.90138	167.691	0	0	2.39681	1121.33	2.53499	35.3923	1.29102	1.29102	0	270.495	1388.53	1160.25	0	33.562	649.44	201.277	4.96283	9341.22	340.117	212749	5085.61	4954.76	17478	0	207.631	12.2832	12835.2	224265	219516	217652	53591	2.66754	5392.85	198138	0	51299.1	2239.11	206169	645587	58986.1	27143.1	48868.4	390864	1452.8
SAMEA2737861	gut	Control	M	43.7077	186.167	0	0	0	1976.26	6.98958	687.086	0	0	0	2301.54	3585.07	3169.97	34.9341	10.6478	21.0941	782.65	0.0816061	2665.5	274.138	144554	46530.3	8443.13	67028.6	161.222	19.3708	0	52857.4	257804	67379.3	170538	191455	155.169	8682.95	29825.7	0	210561	4959.56	91466.3	515206	336123	77662.8	114095	59228	954.835
SAMEA2737862	gut	Control	M	97.1606	111.088	1084.29	0	1.36383	49.334	0	1814.84	29.4265	29.4265	0	1413.5	16.952	8505.91	38.5052	46.8194	142.901	15.6847	284.94	9847.58	1720.63	61414.4	6010.85	4246.43	11925	212.989	9.80352	0	10077	176739	24725.7	59481.2	126401	27.3518	9333.61	1888.93	0	178249	3129.68	55219	257783	272383	56778	161535	11290	2236.62
SAMEA2737863	gut	Control	F	4.12862	16.0621	0	3.64941	3.11474	7678.81	0	127.516	30.0486	0	0	1659.73	3427.63	3842.68	7.41515	12.4352	21560.1	141.889	0	10518.2	154.278	115804	28418.5	16889.6	48371.1	102.3	1079.41	0	4679.64	127518	145417	148046	75908.6	8.16122	24083.1	75304.7	33.698	164517	2160.85	88087.6	307038	124642	105379	86726.2	110712	798.985
SAMEA2737864	gut	Control	M	136.157	134.462	497.345	12.5777	50.239	8673.93	0	669.485	0	0	0	1801.65	4324.71	2017.55	12.5777	529.093	13145.1	3099.31	0.15159	16005.8	718.667	159440	20393.1	7544.75	50070.6	21.2399	2128.72	0	48449.5	166247	102765	162906	126938	80.6626	25735	80919.7	12.5777	211468	2676.86	93284.9	388278	224278	85325.3	124801	92501.7	4311.79
SAMEA2737865	gut	Control	F	15.5149	52.5231	30.2816	0	0	31243.5	11.0675	9782.29	0	0	0	13316.7	13332.4	8282.63	0	2633.17	4003.39	259.119	59.9729	2698.3	100.675	103568	68282.7	67527.8	163992	17333.4	2042.37	0	42385.9	160446	182407	129507	135458	50.9279	71492.7	20978.2	0	219138	17930.9	105598	165537	244751	202796	148066	44923.7	12635.4
SAMEA2737866	gut	Control	F	796.271	483.475	0	40.6229	1.0193	3625.17	0	3551.07	99.247	5.33908	0	1524.46	14967.4	4417.17	40.6229	66.5661	12464.2	731.012	232.218	6880.19	1850.98	113998	16583.7	13631.9	121347	25.7149	71.9049	5.06135	16229	128752	144063	124282	102553	56.6199	39202.1	98698.9	129.469	179508	28845.2	70477.3	274766	138577	73032.5	143630	107991	2033.06
SAMEA2737867	gut	Control	F	19.6642	251.274	3.30573	0	0	7890.64	0	8582.35	0	0	0	4887.51	8948.65	5606	0	7.36531	6707.35	921.853	0	1401.4	282.787	118079	21306.5	9963.41	20832	164.743	841.956	0	44005.9	143575	76196.3	126188	226349	19.0302	33778.5	34385.3	0	110946	6555.49	83857.6	291017	205034	68878.2	73159.6	91253.2	269.3
SAMEA2737868	gut	Control	F	0	109.04	384.811	10.0508	0.817478	11890.8	0	4455.61	2.64196	2.64196	0	4564.81	144.405	25479.9	15.2364	582.361	8884.05	126.737	0.363406	8593.87	706.578	94008.8	87520.3	39262	72529.5	0	434.548	0	25506.7	230649	173027	141275	150726	20.1277	62533.1	7266.33	10.0508	229591	41783.9	72409.5	276663	252738	215489	63696.3	60998.1	1281.33
SAMEA2737869	gut	Control	F	3.5523	314.188	0	30.0055	0.328533	2075.01	8.43415	2575.32	16.845	0	0	725.74	1491.88	1619.85	44.0791	282.814	3203.34	378.36	94.8011	42726.5	690.601	165729	7906.98	1782.57	9383.64	0	128.031	1.36023	6330.99	182814	161474	165954	62508.1	172.536	8056.81	157071	46.8505	143060	1100.81	155502	541869	101352	68314.1	102184	283591	3274.12
SAMEA2737870	gut	Control	F	0	3.59897	0	0	0	1601.49	20.4154	221.631	0	0	0	446.904	933.422	4421.75	20.4396	676.767	18017.6	170.459	0.238735	546.72	98.474	74009.6	6260	8480.69	22626.4	0	915.59	0	4007.04	147452	37217.1	65087.8	33323.2	1.95388	21093.7	12790.4	0	85239.8	1105.76	51203.1	206522	178337	44573.3	113150	6136.5	982.126
SAMEA2737871	gut	Control	M	30.2098	42.8101	0	0	1.90304	879.017	0	738.665	5.37678	2.73737	2.6394	213.293	1782.28	755.708	0	20.4819	6391.17	1871.23	74.564	10116.7	200.288	65725.3	1852.9	3159.96	6464.08	2.63786	1464.52	5.1584	1212.52	71010.7	78701.9	75504.1	24171.6	260.97	5277.04	66211.4	0	69194.5	3306.05	63573.5	220499	58864.6	35369.9	87726.3	122160	419.641
SAMEA2737872	gut	Control	M	0	115.161	7.64887	0	0	24.7868	0	730.952	2.56269	2.56269	0	2666.11	32.8113	6407	0	1.27761	900.916	102.446	7.42301	1253.81	125.697	67502.6	7181.4	17451.4	37240	628.662	2.57073	0	9506.47	144529	70082.6	67865.3	83413	16.7255	7078.94	24028.6	0	63114.8	8434.38	69065.4	223033	103247	16497.6	32179.8	63652.7	877.867
SAMEA2737873	gut	Control	F	1.18673	281.757	46.7736	0	0	110.236	0	35.5161	0	0	0	49.0073	49.8726	147.203	0	16.5724	200.309	218.314	0	36.1777	335.578	80791.6	430.046	61.3532	346.94	0	21.4367	0	4559.92	83032.6	78333.7	79293.3	12861.7	2.23376	1254.11	76205	0	7111.18	51.722	78498.6	243658	16386.3	2230.64	15146.9	152649	83.217
SAMEA2737874	gut	Control	F	486.677	506.704	0	39.0965	1.27196	31.8081	0	120.692	20.1196	0	0	777.749	2385.97	3482.82	47.165	10.2469	7929.33	53.4077	7.98164	3681.92	1121.93	80621.3	219.657	5542.61	19365.9	0	84.4632	0	38419.3	200857	71737.3	77054	39850.9	6.10154	6527.26	53599	59.216	101002	4845.72	66799.7	298042	159799	24680.4	61989.7	6948.65	658.03
SAMEA2737875	gut	RArt	F	5.61676	797.308	56.8603	0	0	267.754	0	10.6642	0	0	0	109.752	849.685	171.149	0	140.474	2913.48	270.711	0	2431.95	865.556	181078	3194.58	350.794	8832.29	0.478073	2.98598	1.41171	11750.8	173689	175327	176659	45473.1	155.075	1850.48	164432	0	28118.4	131.834	171116	527033	46743.9	12453.8	35364.3	339912	256.726
SAMEA2737876	gut	Control	M	161.693	343.142	221.615	11.9691	0.649	4041.19	16.4479	2043.44	0	0	0	1520.11	2076	3964.65	20.2028	110.841	13246.8	708.515	12.2471	13952	796.201	99709	11238.8	10499.7	22325.3	185.277	3088.91	0	58176.2	120525	96897.1	104434	264821	18.4646	22377.3	14074.9	11.9691	130383	1988.94	82216.3	288471	241379	53993	124352	117909	533.865
SAMEA2737877	gut	Control	F	1737.89	2808.95	1457.28	0	0	672.279	8.37299	5602.11	6.22988	0	2.05579	470.291	436.678	1090.12	4.18484	129.006	1384.14	1159.16	227.845	716.462	6317.03	143782	2244.38	2546.5	5711.3	14.3821	343.46	0	115575	246582	122799	127177	263491	34.3846	3279.76	59689.4	4.17409	134022	1360.33	125311	534590	328479	32112.3	194451	117866	2138.57
SAMEA2737878	gut	Control	F	0.818444	288.017	0	8.94827	0	0	18.4743	178.865	0	0	0	3056.3	47.6259	1565.19	8.94827	7245.93	117.797	4.70145	55.5491	26684.1	344.234	31696.7	91.1223	27248.2	1191.78	295.304	28098.5	0	1872.13	8983.1	28646.4	21858.7	59886	275.308	1851.13	27050.2	8.94827	304359	521.067	1811	66119.4	154096	150525	356291	28648.7	8734.59
SAMEA2737879	gut	Control	F	16.6237	236.061	2.57459	0	0.16468	1589.38	0	1126.82	2.15649	2.15649	0	1494.41	7012.71	1322.1	0	445.091	611.931	68.9658	0.0988762	95.8737	271.431	65610.2	54459.6	22514.6	95937	12638.6	724.685	28.7247	16981.7	62925.3	46592.7	116300	23908	23.3157	12067.9	23615.4	0	141089	9747.66	22421.7	67031.8	123027	177874	52951	15177.7	3452.36
SAMEA2737880	gut	Control	F	1.52203	37.987	0	0	0	677.483	0	17.736	0	0	0	1139.1	3297.4	455.473	11.9545	534.493	6334.06	334.779	0	6279.48	46.6343	148200	21662.5	1214.8	45659.7	0.489097	31.4912	11.5896	42343.3	153247	120762	150588	45849.2	10.0581	5898.87	110896	0	114686	2289.06	104472	388834	138693	42517.6	75843.7	165017	3145.05
SAMEA2738084	oral	RArt	F	0	514.891	0	0	0	2.27796	0	159.465	109.4	0	0	45.4767	211.283	1.13406	0	819.391	2.32839	0	2697.87	18.3925	2275.8	25730.7	9.0818	3.02127	439.876	0.756514	17.7526	394.107	10.9091	275.379	928.052	18163.7	284.814	11431.6	5.68997	0.53713	0	34616	86.6426	11496.8	238.444	23372.8	7012.4	54151.7	55.9869	6079.1
SAMEA2738089	oral	RArt	M	169.714	383.356	0	0	0	0	0	1366.76	944.624	0	16.7157	132.429	60.8943	0	0	854.715	0	0	13269.5	5.19074	9161.1	57392.4	0	6.07902	372.412	0	12.5649	4992.91	0	166.009	8333.37	41864.1	1257.73	13626.9	10.638	78.9482	0	60675.6	243.524	26121.1	1216.32	46213.7	23957.1	76334	195.483	12613.7
SAMEA2738090	oral	RArt	F	105.315	97.479	0	0	0	0	0	410.349	157.214	0	0.969021	88.7121	100.418	0	0	1288.07	0	0	25652.3	0	4351.2	66451.8	0	0.643552	420.656	0	5.68151	1645.14	0	106.473	2396	26208.8	296.973	31124.8	4.17931	21.0088	0	110346	125.995	58588.1	300.118	91654.5	29550.1	210114	114.487	25108.3
SAMEA2738091	oral	RArt	F	229.71	205.326	0	0	0.204316	0	0	110.515	10.1888	0	2.57976	54.5514	82.1663	0	0	1338.19	0	2.6739	6510.37	2.60356	13006.1	46146.8	0	0.428543	230.209	0	5.04184	504.94	0	116.041	804.36	29140.6	65.8769	38624.5	5.56315	17.2997	0	60047.9	138.911	23664.5	59.8523	60933.5	26227.7	110105	21.2496	17434.5
SAMEA2738092	oral	RArt	F	193.742	6493.22	0.941269	0	0	0	0	618.62	527.792	0	7.60192	110.191	13.2017	0	0	128.066	0	6.30347	2712.13	0	20227.3	66122.7	0.50691	0	9.53266	0	8.91424	7567.39	0.50691	194.254	8865.47	60512.9	652.3	31669.6	6.001	31.5775	0	48894.9	124.224	9031.34	643.958	38986	27468.4	48730.5	57.1337	3475.41
SAMEA2738093	oral	RArt	F	225.113	107.407	0.956804	0	0	0	0	1199.52	1010.47	0	1.54548	35.3714	9.214	0.3859	0	739.396	0	0	18899	6.23895	4946.01	46378.8	0	1.02646	154.97	0	0	7958.19	0.3859	40.195	8801.12	49472.2	1062.48	5789.38	0.3859	6.29312	0	91493.5	203.414	30131.3	1060.95	58067.2	21476.6	100023	46.2141	15325.4
SAMEA2738094	oral	RArt	F	339.124	186.405	0	0	0	0	0	39.8106	22.6811	0	0	65.9986	88.8224	2.88017	0	112.127	0	0	3973.03	15.546	374.42	9343.68	3.83148	5.10715	186.553	0	3.75719	143.641	2.88017	157.417	547.054	4472.25	69.5871	1640.7	6.76664	5.57831	0	13945.8	196.874	6363.74	77.0075	10214.3	4006.74	25201.2	9.19085	2967.42
SAMEA2738095	oral	RArt	F	106.035	235.932	0.798479	0	0	0	0	2728.7	1604.26	0	11.6077	22.1388	64.345	2.25431	0	868.065	0.880554	0	11028.9	36.446	7665.71	100767	0	28.3831	1084.92	0.429664	12.7662	11682.3	2.68397	212.995	14701.8	87120.8	1919.92	7024.89	7.81687	39.8963	0	91460.1	1081.68	24352.2	1928.98	40613	16642.2	66411.2	170.902	10490.5
SAMEA2738096	oral	RArt	F	482.758	16.3396	0	0	0	0	0	1214.03	559.654	0	7.58696	17.7222	366.189	0	0	810.128	0	0	15210.1	145.59	3443.27	49841.8	10.4241	4.19237	1122.99	0	27.1843	3323.56	0	441.616	5147.37	36371.4	877.776	7917.14	5.2392	70.2533	2.56744	58347.2	629.019	28135.9	813.168	42582.1	16593.9	84085.9	170.026	10994.8
SAMEA2738097	oral	RArt	M	123.887	2.52641	0	0	0	0	0	363.496	342.644	0	23.0271	28.4178	439.175	1.69111	0	509.564	6.47352	0	2171.91	26.0528	1173.64	19482.6	5.38881	2.69892	855.443	0	47.651	3147.17	4.3803	586.137	5128.86	16022.7	935.189	3038.83	4.42948	5.48989	0	44254.5	1211.19	14054.5	781.47	23114.3	7769.84	51474.7	275.993	7536.19
SAMEA2738098	oral	RArt	F	200.735	213.263	0	0	0	0	0	122.313	75.1826	0	0	54.6925	55.5526	0	0	255.56	0	0	2732.99	7.7175	712.669	10746.1	0	0	117.314	0	22.4176	290.301	0	93.0435	966.808	4857.58	251.225	2553.21	0	3.61748	0	20863.4	112.216	8919.88	183.996	16199.7	4784.29	40189.3	63.9547	4505.94
SAMEA2738099	oral	RArt	F	176.832	616.186	0	0	0	0	0	187.874	39.0887	0	3.21913	151.802	291.039	1.60761	0	694.83	0.732606	0	25920.3	26.0044	1114.68	41846	0	2.48849	648.242	0	92.2741	465.219	1.60761	847.905	4763.41	10130.6	692.381	3817.64	3.7396	28.6466	0	51179.1	186.385	31507.3	417.065	48406.3	25936.9	101945	176.325	18566
SAMEA2738100	oral	RArt	F	705.355	34.7395	0	0	0	0	0	212.383	80.7171	0	3.78618	397.432	152.43	0	0	2461.79	0	0	12992.3	7.64223	4615.52	47288.5	0	0	382.218	0	36.9982	829.552	0	355.518	2643.9	16461.6	371.486	16348	2.49069	10.0006	0	74203.5	407.445	43172.5	269.332	69288.1	27961.6	147362	99.4022	22891.3
SAMEA2738101	oral	RArt	F	202.135	300.905	0	0	0	0	0	235.754	168.802	0	1.8458	21.1225	124.234	0	0	806.386	0	0	5514.49	0	1227.08	14571.6	0	0	266.73	0	90.185	969.24	0	145.197	1481.87	9188.71	762.891	1783.24	0	0	0	20332.8	122.079	9974.47	491.006	15465.7	6778.49	30136.2	137.627	6687.26
SAMEA2738102	oral	RArt	F	455.457	1530.37	0	0	0	0	4.26031	1639.51	1388.47	0	6.27611	76.1497	29.9259	0	0	1495.87	0	0	8561.88	0	25528	40605.8	0	0	169.744	0	8.17727	3472.72	0	48.1894	3905.85	58331.8	1498.09	25461	9.02279	36.1458	0	87208.4	54.3094	27775.7	1481.27	109006	39526.9	108273	58.4319	14933.4
SAMEA2738103	oral	RArt	M	118.109	341.917	1.92918	0	0	0	0	1066.78	842.56	0	3.1161	5.9432	13.9632	0	0	825.057	0	0	6696.2	0	8856.85	62888.7	0	0	144.907	0	0	3626.73	0	6.06424	11269.5	64991.1	879.683	19265.1	13.4395	44.2112	0	102936	12.194	32181.5	903.484	77310.1	33642.7	114131	27.7747	10408.1
SAMEA2738104	oral	RArt	F	195.61	89.0004	0	0	0	0	0	331.141	261.88	0	6.75755	77.3301	153.096	0	0	950.625	0	0	4821.63	0	1938.63	24967.2	0	0	192.631	0	47.5446	1233.15	0	199.051	3057.41	15025.4	630.322	7304.94	0	153.443	0	44782.7	52.8876	18286.3	483.431	33459.1	9931.59	72956.7	110.446	7551.94
SAMEA2738105	oral	RArt	F	55.9911	159.988	0	0	0	0	0	183.37	18.8612	0	2.7339	5.21423	67.65	0	0	614.078	0	0	4862.43	5.51824	2862.03	21475.3	0	3.6313	263.359	0	5.34307	451.636	0	105.048	666.523	11540	82.6987	2243.14	2.78371	0	0	18220	103.176	10872.1	65.7679	18068	6870.77	31815	19.8422	7141.31
SAMEA2738106	oral	RArt	F	104.1	798.943	0	0	0	0	0	111.465	60.3262	0	0	102.903	119.172	0	0	226.177	0	0	6776.82	10.6767	582.552	22299.1	0	0	228.269	0	31.0134	193.543	0	147.596	599.976	7370.89	262.079	8208.03	0	13.0119	0	25266.5	107.636	11853.4	171.179	23855.4	9224.7	48079.4	46.6855	5952.73
SAMEA2738107	oral	RArt	F	77.8176	93.1557	0	0	0	0	0	213.236	134.128	0	2.67896	7.70455	103.568	0	0	797.417	0	0	2058.76	8.11102	852.879	17786.4	0.446594	0	231.118	0	7.85355	751.363	0.446594	109.118	1298.54	12505.7	223.823	2193.02	0	39.1832	0	15182.9	37.0883	8041.92	187.113	11872.2	4061.32	23777.1	31.8391	4669.61
SAMEA2738108	oral	RArt	F	48.2508	199.576	0	0	0	0	0	558.477	337.919	0	0.957345	3.6518	0	0	0	132.917	0	0	2156.92	1.93236	2076.22	36854.3	0	0	219.784	0	1.87102	1833.89	9.50321	5.63777	2429.93	33481.8	423.857	8103.51	1.88933	2.7951	0	21641.2	110.762	5883.38	405.979	10939.9	2965.97	24363.2	62.3912	1808.31
SAMEA2738109	oral	RArt	F	264.653	612.36	0	0	0	0	0	105.073	26.333	0	0	12.7709	146.992	0	0	0	0	0	1643.54	13.5154	421.697	5856.07	0	0	278.355	0	13.0864	210.419	0	157.402	579.948	3518.3	144.529	669.4	14.4395	43.3186	0	8761.7	91.7096	3159.27	134.313	6150.71	2981.84	14355.4	52.7643	1087.68
SAMEA2738110	oral	RArt	F	216.92	423.454	0	0	0	0	0	1333.64	1037.8	0	3.56188	169.835	65.81	0	0	2570.53	0	0	2874.21	16.7755	6172.13	48533.9	0	0	216.2	0	20.8838	2360.88	0	507.017	6128.9	42082.9	1354.45	20972.4	0	7.86328	0	71535.5	468.801	23416.6	1288.34	43007.7	14758.6	90970.3	201.55	12156
SAMEA2738111	oral	RArt	F	123.314	188.616	0	0	0	0	0	178.146	76.3479	0	1.15873	37.5699	491.134	0	0	1408.56	0	0	5580.98	18.7107	3042.97	26425.3	0	0.772036	1052.08	0.386018	20.3814	1985.54	0.386018	593.83	2896.25	17355.9	236.472	10548.4	2.49875	13.3072	0	44595.5	84.402	20707.4	180.379	32593.5	11158.8	69603.5	54.7413	10992.9
SAMEA2738114	oral	RArt	F	0.760026	322.237	0	0	0	0	0	3721.06	2600.55	0	32.2502	57.1157	191.793	0.287598	0	1936.12	0	0	14272.9	53.4713	5117.37	94500.3	0	0.764935	1124.53	0	49.5229	5761.57	2.57472	377.664	12581.1	50213.2	3259.59	26415.6	29.6717	116.606	0	130056	873.704	68166.2	3183.73	95313.7	27158.4	210663	330.062	44107.6
SAMEA2738115	oral	Control	M	0.808569	31.369	0	0	0	0	0	989.991	503.868	0	17.155	96.2293	355.222	0	0	1804.15	0	0	9655.41	32.1532	4103.34	44747.7	0	2.43461	996.89	0	4.78963	4440.69	0	446.992	5656.87	36163.5	711.599	26325.5	7.4953	28.4907	0	86687.4	858.616	29418.8	691.451	53152.5	17750.7	113403	134.753	15536
SAMEA2738116	oral	RArt	F	0	828.328	0	0	0	0	0	217.496	221.267	0	3.77078	0	26.8161	0	0	288.396	0	0	20671.8	0	4680.45	68616.3	0	0	19.9056	0	0	811.589	0	14.6395	2774.59	20760.9	243.845	22226.9	0	16.332	0	88240.2	12.2966	46066	240.99	89602.1	39529	168527	11.2656	28287.3
SAMEA2738117	oral	RArt	F	0	70.4986	0	0	0	0	0	780.451	551.901	0	18.6123	10.5841	692.57	0	0	485.005	0	0	7352.85	13.4172	1918.39	34385.7	0	1.32461	1464.55	0	33.7773	3536.7	0	740.603	4756.3	20401.1	980.284	3516	2.86691	25.0013	0	42738.1	569.631	15991.9	866.957	29212.9	10720.8	60050.1	200.127	7980.78
SAMEA2738118	oral	RArt	F	5.26732	188.01	0	0	0.121528	0	0	187.982	39.5342	0	18.4134	51.794	81.8842	1.53259	0	329.577	0	6.36179	3280.01	12.3889	865.292	12836.4	0	4.08625	167.17	1.53356	8.99671	284.459	3.06615	288.9	1913.09	8516.99	226.753	6070.19	4.84157	19.2278	0	17607.2	449.389	7363.26	197.231	13167	5631.01	29756.1	76.1495	3374.78
SAMEA2738119	oral	Control	M	0.624461	47.2797	0	0	0	0	0	1625.62	548.555	0	11.0812	23.9011	194.99	0	0	4138.44	0	0	17708.5	0	8531.09	95867.5	0.410509	1.22677	1400.3	0	2.40633	8561.99	0.410509	262.685	11151.7	61560.7	693.834	32730.2	0	5.03344	0	162494	518.036	68668.7	683.791	113732	39893.6	240326	96.7322	40487.5
SAMEA2738120	oral	RArt	F	0	219.827	0	0	0	0	0	4230.19	3280.18	0	30.5032	236.131	447.551	7.12732	0	884.15	0	0	8316.84	25.3521	8069.57	107716	0	10.7023	1346.19	0	10.5203	23400.7	0	758.572	28767.6	111446	3825.83	31042.5	0	184.985	0	169313	2437.12	30150.8	3774.01	63017.4	21717.7	100950	392.472	11039.2
SAMEA2738121	oral	Control	M	1.18499	157.619	0	0	0	0	3.65705	1908.17	1794.19	0	21.5497	366.713	3125.73	0.448406	0	478.512	0	0	2119.31	63.6576	10955.6	41829.1	0	0	6260.28	0	45.6259	8029.9	0.448406	3364.46	11705.2	70595	2271.71	13452.1	4.32099	27.9593	0	100957	1720.29	17952.5	2138.64	54156.3	24808.2	71479	204.885	7247.51
SAMEA2738122	oral	RArt	F	0	171.651	0	0	0	0	0	1099.49	747.855	0	5.74729	512.852	385.726	0	0	3155.25	0	0	18542.5	15.4675	13041.8	60881.6	0	0.636483	880.43	0	3.74413	5591.7	0	685.201	8239.67	33714.3	887.38	50117.1	0	3.83675	0	94777.2	38.4832	44815.2	886.291	79633.8	35539.1	173519	101.653	22883.8
SAMEA2738123	oral	RArt	M	1.80376	16.9572	1.91374	0	0.495988	0	0	1054.09	693.134	0	12.3647	135.6	408.049	0	0	770.237	0	0	10431.4	102.95	8238.78	60793.1	0	0	853.592	0	63.4339	5142.21	0	1955.94	17922.8	56041.1	1184.49	22064	6.66598	30.53	0	97085.4	1516.84	35219.7	1028.8	67083.9	29237.8	126267	143.136	22271.5
SAMEA2738124	oral	RArt	F	0.738454	263.577	0	0	0	0	0	6266.61	5204.33	0	48.0482	75.0787	210.807	2.89177	0	1416.59	0	0	19949.3	11.7555	6789.18	109828	0.485446	3.85874	1324.13	0	11.3824	19647.5	0.485446	279.544	35984.8	129570	6133.2	6039.05	3.13982	17.4696	0	169382	929.594	65033.5	6054.82	96299.2	30442.2	140814	722.469	21545.3
SAMEA2738125	oral	RArt	F	3.87748	163.235	0	0	0	0	0	501.261	252.648	0	11.3842	41.0127	168.558	0	0	3680.09	0	0	58264.9	10.2127	5851.1	158570	0	0.840063	514.087	0	7.41638	1185.19	0	222.025	1932.13	73179.5	413.135	16873.2	2.72774	11.1751	0	151709	431.061	106442	366.775	140046	58529.8	311938	67.2233	60447.2
SAMEA2738126	oral	RArt	M	0.991459	772.109	0	0	0	0	0	853.442	607.339	0	0	38.6935	73.5266	0	0	13402.9	0	0	9319.42	11.8374	12432.2	72036.3	0	0	282.445	0	7.64107	3674.26	0	116.198	5603.17	55197.5	689.867	17111.8	0	7.99161	0	155315	195.894	74077.1	674.46	127110	43632.9	240894	44.3231	35349.1
SAMEA2738127	oral	RArt	F	0	525.453	0	0	0	0	0	6513.44	2734.71	0	152.582	97.0043	161.973	0	0	972.368	0	0	7678.9	25.665	7394.9	92945.9	0	0	4019.6	0	9.31887	14701.7	0	674.459	29463.9	94905.7	3967.94	29066.6	6.85495	85.9787	0	144570	958.102	36355.1	3803.42	55861.6	16740.1	102188	728.885	11103.6
SAMEA2738128	oral	RArt	M	1.2035	86.7112	0	0	0	0	0	2511.02	2413.29	0	18.2386	146.149	376.18	0.910824	0	2449.94	0	0	12656.8	11.0441	12962	56963.7	0	0	750.977	0	21.3871	6371.63	0.910824	477.03	11262.9	51033	2782.67	14713.1	8.777	479.924	0	89848.3	232.229	46444.1	2716	81884.1	31781.8	120769	204.989	22450.7
SAMEA2738129	oral	RArt	F	1.11742	105.281	0	0	0	0	3.44852	3400.9	1911.15	0	5.08021	77.7327	45.9454	0	0	1296.39	0	0	8847.37	3.41805	13280.7	119464	0	0	1249.92	0	0	10172.6	0	36.509	12178.2	116578	2010.34	26298.4	21.9105	81.0993	0	94259.7	40.0322	29254.7	2060.79	62100.8	24099	86459.5	97.5365	12521.1
SAMEA2738130	oral	RArt	F	0	442.773	0	0	0	0	0	161.98	81.0337	0	1.68147	28.8629	170.2	0	0	728.873	1.148	0	9144.67	3.39397	1083.79	23657.3	0	1.11678	348.398	0	19.7174	419.847	0	186.833	883.615	11324.6	226.012	4848.81	0	16.0152	0	36714.2	108.569	17107.5	166.897	28863.6	10153	59488.2	41.3473	6338.66
SAMEA2738131	oral	RArt	F	0	1546.23	0	0	0	0	0	5671.85	4328.77	0	14.5514	86.3434	64.0131	0	0	2286.68	0	0	4478.4	8.20178	10178.3	103912	0	4.28618	1200.96	0	0	14223.5	0	204.087	18836.8	112581	4445.34	14148.6	3.2124	3.2124	0	115194	282.81	37267.6	4436.11	62102.1	17795.1	87636.5	71.7685	20662.2
SAMEA2738132	oral	RArt	F	0	170.909	0	0	0	0	0	870.961	358.556	0	29.0069	30.7352	39.4212	0.402384	0	1097.35	0	0	9262.62	0	3132.09	59895.7	0	0	561.26	0	6.29894	1824.45	0.402384	281.036	3568.1	46801.5	570.05	31105.8	14.3029	44.8823	0	70619.5	189.184	28356.1	559.49	57386.7	14908.4	103830	98.1328	17385.1
SAMEA2738133	oral	RArt	F	0	182.474	0	0	0	0	0	6928.3	5113.59	0	8.0089	40.2472	19.6659	0.399959	0	2424.09	0	0	14596.7	0	8184.93	102252	0	0.532167	1702.64	0	0	13050.3	0.399959	44.1416	17673.6	96843.5	5202.19	18124.5	7.30831	39.2255	0	138544	218.053	48820.4	5223.74	89032.4	29309.8	144462	68.0997	26516.9
SAMEA2738134	oral	RArt	F	1.34948	179.499	0	0	0	0	0	536.373	375.969	0	32.7213	185.273	604.574	0	0	678.873	0	0	5958.62	18.5756	3157.4	74098.4	0	0	447.351	0	5.99531	6037.17	2.03047	604.784	18207.6	64534	1039.41	12409.6	6.61521	326.914	0	124457	3034.67	33480.3	1018.07	69571.6	15084.6	124421	543.351	13025.2
SAMEA2738135	oral	Control	F	0	374.686	0	0	0	0	0	884.912	561.773	0	6.78472	75.9547	33.62	0.338824	0	663.43	0	0	3225.15	5.47785	9984.74	64342.3	0	0.901648	309.699	0	0	2968.47	0.338824	25.2449	7041.95	93671.4	614.962	67408.7	3.26502	35.7872	0	86053.8	32.8023	24141.7	627.275	53805.3	14492.9	94526.5	29.1129	6789.68
SAMEA2738136	oral	Control	M	1.41102	1532.76	0	0	0	0	0	155.177	17.2368	0	8.55337	25.1806	93.5052	0.533937	0	461.111	16.0696	0	4483.93	21.608	735.412	14380.4	0	2.13065	257.76	0	41.7914	18.9041	51.5665	272.643	563.312	4755.58	505.504	5076.34	5.14519	62.7361	8.68343	15679.9	84.3886	8951.96	537.349	14920.7	5273.46	29898.6	194.961	4168.31
SAMEA2738137	oral	RArt	F	0	112.008	0	0	0.409522	0	0	2006	1609.93	0	11.4853	54.3944	71.5405	0	0	1471.26	0	0	14183.6	5.15167	9724.57	72396.3	0	1.69822	320.76	0.425133	2.49407	6132.21	0.425133	123.679	19387.3	85643.7	1811.38	10720.2	5.5039	59.4246	0	131400	610.096	51966.8	1804.27	87458.9	28098.7	127902	151.98	19356
SAMEA2738138	oral	RArt	F	0	88.6475	0	0	0	0	0	1340.35	950.573	1.09302	21.078	18.1181	665.987	0	0	1096.85	0	0	15878.9	21.306	3690.52	82132.7	1.05414	0	1534.39	0	6.17916	7987.72	1.05414	750.955	9566.59	59694.1	1368.77	12099.7	6.62527	34.0718	0	87727.1	1724.45	35027	1359.3	53471.9	19120.4	106785	329.336	20808.3
SAMEA2738139	oral	RArt	F	0.822701	367.802	0	0	0	0	0	1540.29	1449.72	0	1.62212	77.3448	218.432	0.405037	0	7586.5	0	0	16802.5	0	14814.7	64803.5	0	0	465.598	0	3.17024	4313.28	0.405037	279.273	6223.88	56310.8	1496.09	30771.4	0.405037	24.0147	0	116274	22.217	55884.8	1494.57	103157	41415.9	177663	30.8455	27026.3
SAMEA2738140	oral	RArt	F	3.06419	90.6047	0.748078	0	0	0	0	536.245	155.896	1.25319	12.0833	154.408	83.569	0	0	2512.18	0	0	20206.7	7.31689	4760.05	77722.1	0.402869	1.25712	402.15	0	41.4034	802.485	0.402869	130.542	1634.09	47673.6	528.796	20059.8	2.60572	41.6437	0	125913	475.522	64192.2	431.071	123165	38858.7	209853	151.482	39590.6
SAMEA2738141	oral	RArt	F	0.808107	160.244	0.986438	0	0	0	0	1016.93	720.603	0	0	179.296	55.5021	0	0	4449.49	1.08783	3.30298	25770.9	27.3792	8227.75	66914.6	0.531235	0	240.195	0	9.342	5946.99	0.531235	93.465	6920.03	41397	849.006	10750.4	6.65713	45.9944	0	101288	118.467	54107.4	826.395	97273.2	35552.9	168359	67.5194	30013.3
SAMEA2738142	oral	Control	F	1.21302	72.1606	0	0	0	0	0	138.674	24.7506	0	3.58755	4.56158	172.813	2.37507	0	1154	0	0	1775.76	16.8964	888.555	21765.7	0	2.37507	390.63	0	0	1033.76	0	225.344	1524.82	18580.9	79.3524	2772.2	0	0	0	19231	320.555	7310.33	66.2645	14854.8	4928.97	24604	36.7139	5156.74
SAMEA2738143	oral	RArt	F	1.04336	2904.04	0	0	0	4.12724	0	588.159	533.96	0	0	298.193	60.4648	0	0	7377.79	1.40452	0	6526.38	12.4571	13904.3	52302	8.25448	0	61.0784	0	16.0822	3346.86	0	146.703	12217.6	50781.3	691.461	17350	8.25448	4.25682	0	88717.5	64.6356	39300.3	655.422	80095.8	31543.4	109823	77.0893	17524.3
SAMEA2738144	oral	RArt	F	0	3014.37	0	0	0	0	0	660.754	43.9381	0	1.63055	15.5574	271.714	13.5204	0	2871.26	0	0	21607.6	4.98021	15484.7	97336.7	0	13.5204	1148.87	0	3.18671	898.2	0	282.496	1029.56	60103.1	144.024	25546.7	7.03242	142.193	19.8641	123331	232.585	61562.8	128.436	115860	45787.2	194862	74.0727	47252.3
SAMEA2738145	oral	RArt	F	0	369.717	0	0	0	0	0	1635.43	134.826	0	7.62981	193.291	36.367	0.317523	0	2025.86	0.86819	0	17722.7	2.56673	4834.92	102385	0.423974	3.37903	1504.41	0	19.8821	6187.78	0.741497	97.3048	7231.49	59245.7	323.946	35317.1	14.0287	78.68	0	154902	514.855	56141	289.809	120790	33379.6	243581	58.6862	33190.4
SAMEA2738146	oral	RArt	F	0.790557	153.351	0	0	0	0	0	1889.82	1810.49	0	3.59418	201.722	266.541	0	0	6584.44	0	0	46409.4	4.83646	3950.93	124493	0	0	267.203	0	2.34147	5017.2	0	186.414	11792.9	54894	1873.3	11600.6	2.42203	106.449	0	216722	146.134	106608	1868.7	159316	53405.3	360076	37.927	52517.1
SAMEA2738147	oral	RArt	F	0	232.599	1.15811	0	0	0	0	116.225	53.367	0	1.87064	10.7033	25.965	0	0	950.22	0	0	8949.96	0	564.936	21357.4	0	0	74.0506	0	87.7425	533.46	0	41.3841	863.594	7246.34	616.821	2205.33	0	3.74638	0	31501.2	36.6011	15872.5	336.987	25017.8	8735.51	54719.2	104.394	8117.94
SAMEA2738148	oral	RArt	F	0	57.1593	0	0	0	0	0	1627.91	1488.08	0	5.20986	34.7778	41.5429	0	0	1875.48	0	0	15001	18.4028	1733	70908.8	5.19168	1.73281	139.266	0.433902	7.63654	5567.51	3.01972	157.664	9814.43	51426.8	1685.25	19777.5	0	47.4072	0	119618	233.059	59023.3	1755.46	94368	22692.8	185389	187.42	27495.5
SAMEA2738149	oral	RArt	F	0	7841.26	0	0	0	0	0	805.261	740.18	0	0	43.6584	5.27352	0	0	942.019	1.73648	0	9585.44	0	11736.9	49242.9	0	0	25.1649	0	0	1483.05	0	233.732	3296.74	28024.7	740.18	19902.7	0	4.81277	0	68818.9	0	30095.5	740.211	70314.8	24509.6	107700	0	12243.6
SAMEA2738150	oral	RArt	M	1.89549	56.9496	0	0	0	0	0	616.456	321.111	0	12.4578	345.35	100.454	0	0	2306.27	0	0	25095.5	10.0582	6427.25	77407.9	0	1.65514	339.444	0	17.0431	2040.46	0	119.486	3592.63	36166.2	548.014	27001.8	21.4918	68.6893	0	121986	442.968	64813	529.979	102335	32319.4	207012	94.8677	29466.3
SAMEA2738151	oral	Control	F	0	145.868	0	0	0	0	0	1016.68	494.172	0	1.47363	78.6966	50.3482	0	0	3238.14	0	0	28824.9	5.94892	2282.49	94375.5	0	0	347.048	0	11.5202	5196.93	5.85242	107.97	7085.26	44743.6	678.482	21720.3	3.17783	103.355	2.99208	133755	135.517	71422	649.297	115898	32925.6	247366	119.56	33946.4
SAMEA2738152	oral	RArt	M	1.02353	391.162	0	0	0	0	0	592.558	444.446	0	0	65.4333	25.5507	0	0	2421.76	0	0	17781.7	4.07343	11799	80678.3	0	0	163.741	0	0	1319.95	0	26.9722	1563.73	49142.7	490.216	35866.6	0	0.954684	0	148205	35.5377	75107.2	474.318	124266	38888.2	252045	29.8727	34458
SAMEA2738153	oral	Control	F	0	233.494	0	0	0	0	0	312.154	223.543	0	2.80643	677.101	58.8301	0	0	1085.46	0	0	4080.71	0	13012	51707.5	0	0	191.635	0	0	1002.04	0	218.943	2255.05	48961.2	238.961	95847.3	6.05196	18.8197	0	111364	21.9644	32068.6	248.258	74585.2	24006.1	188839	6.99869	12859.7
SAMEA2738154	oral	RArt	F	0	818.225	1.07793	0	0	0	0	675.565	332.27	0	10.4468	465.773	52.892	0	0	5128.94	0	0	18792.6	42.1726	6670	75316.6	0.580507	0.578463	173.452	0	10.2085	2475.94	0.580507	486.602	7156.13	50148.3	627.48	14334.2	3.75467	44.3507	0	126641	924.879	52761.7	594.496	110607	34225.1	185860	211.092	29353.6
SAMEA2738155	oral	RArt	F	1.83675	3.36971	0	0	0	0	0	271.559	128.793	0	9.2141	316.325	213.081	0	0	1307.44	0	0	15698.3	3.71965	6497.24	64376.7	0	0	244.4	0	0	773.521	0	287.335	4676.18	38666.2	333.203	20513.7	0	334.038	0	121316	913.509	52520	344.994	114790	28132.6	206823	184.042	24056.1
SAMEA2738156	oral	RArt	F	0	39.4273	0	0	0	0	0	1602.39	1371.93	0	3.08027	44.0614	9.66416	0.384567	0	551.892	0	0	16204.4	0	2522.06	46967.3	0	0	152.39	0	0	9017.37	0.384567	41.4798	9587.03	40547.8	1408.65	6635.24	0.384567	9.84876	0	67593.1	293.799	23880.1	1432.93	37813.9	15910.6	71402.3	44.5592	13307.5
SAMEA2738157	oral	RArt	M	0	78.8661	0	0	0	0	0	1632.73	330.208	0	14.826	61.695	11.0418	0	0	2574.74	0	0	27351.4	8.16151	4293.27	110129	0	0	1146.85	0	7.90244	6254.71	0	219.152	9640.89	68879.7	686.029	36687.2	2.90651	62.9561	0	147839	979.852	75488.7	694.226	117904	37193.2	247822	293.114	36139.8
SAMEA2738158	oral	RArt	M	0	44.808	0	0	0	0	0	7153.35	7023.64	0	46.5586	14.0209	162.679	0	0	1856.83	0	0	9132.3	34.6229	8777.08	79146.6	0	0.813705	233.651	0	74.2314	16894.4	2.44427	214.81	18869.6	79690.5	7958.78	15017.3	0	3.60349	0	168639	1169.71	61205.7	7702.16	93251.9	28756.7	174540	422.272	28510.1
SAMEA2738159	oral	Control	F	0.763461	29.619	0	0	0	0	0	1164.18	442.673	0	10.413	26.4802	39.1679	0	0	1984.35	0.789924	2.39844	10271.6	0	4490.36	90125.2	0.385753	2.74059	754.443	0	3.46492	3774.96	7.28883	88.1032	4403.48	55320.5	654.447	23877.9	2.49502	13.3141	0	113782	154.571	49783.8	594.405	79953.2	20838.3	162586	92.8042	25077.9
SAMEA2738160	oral	RArt	F	0	52.874	0	0	0	0	0	25.5574	10.4402	0	0.963854	37.4076	89.0511	0.240671	0	502.007	0.658057	0	23800.5	1.94549	412.537	54439.3	0.321357	1.28032	13.7026	0	0	41.881	23.6005	106.166	500.101	2869.79	79.3211	7525.17	2.18922	71.8089	0	45910.7	42.1309	32188.4	201.195	58101.4	17531.3	103866	51.7435	13789.2
SAMEA2738161	oral	RArt	F	0.975764	651.651	0	0	0	0	0	115.525	14.638	0	5.91494	6.13193	401.562	0	0	2585.94	0	0	12764.6	17.9086	1450.1	54193.2	0	3.43768	866.981	0	11.5601	175.934	0	443.407	494.755	20321.7	120.411	11380	6.37767	22.0519	0	61479.4	268.754	36262.9	101.819	53104.6	19474.5	117927	34.5915	23018.2
SAMEA2738162	oral	Control	F	1.95443	161.05	0	0	0	2.53975	15.4679	1477.11	1272.68	0	40.5095	64.2791	52.2699	2.21268	0	10126.3	0	5.24848	7073.73	11.7052	5413.95	87595.9	10.9599	4.62452	353.236	0	2.4741	8034.71	71.0448	332.185	16717	54969.1	1844.96	9278.04	15.3112	117.792	0	146888	121.978	62627.9	2047.47	84158.5	29359.6	170962	380.111	33495.6
SAMEA2738163	oral	Control	M	0	1670.32	0	0	0	2.31979	0	13.6169	0	0	0	6.61597	9.15587	0.28872	0	176.714	0	0	9775.07	2.34866	347.806	31516	4.63957	0.767967	22.1358	0	0	13.6194	2.59545	24.5975	89.6306	3235.49	9.21331	1492.49	4.92829	2.30673	0	23382.6	18.0992	11183.1	20.747	29870.2	8102.49	33301.4	5.9985	4542.09
SAMEA2738164	oral	RArt	M	0.600414	208.1	0	0	0	0	0	3242.55	2724.86	0	8.28685	49.6732	40.8887	0	0	2760.79	1.61649	0	21593.5	2.38952	3647.09	103777	2.35941	2.80916	438.924	0.788764	3.5453	9053.93	5.49027	190.05	19401.1	73862.6	2890.24	8657.86	2.55289	14.1239	0	167868	266.375	77430.2	2896.8	116229	36154.6	216278	128.895	34036.7
SAMEA2738165	oral	Control	F	5.64712	1105.3	0	0	0	0	3.23703	490.539	275.208	0	3.1791	325.452	58.8697	0.79381	0	11363	0	0	24734.1	16.2962	17261.1	118783	0	11.1119	279.837	9.52803	0	2815.96	35.5876	283.539	5004.4	65816.8	425.143	36796.3	14.505	67.8673	3.22744	148517	103.163	82664.4	453.512	155386	60864.6	271254	98.5487	53677.3
SAMEA2738166	oral	RArt	F	0	447.92	0	0	0	0	4.84312	5896.26	5432.87	0	21.404	349.655	57.5741	5.0203	0	7486.44	0.81185	0	18364.4	24.0017	10462.8	146246	0	4.72338	489.554	0	9.29593	11530.8	0.296917	380.163	35481	166477	5717.08	27892.3	15.465	62.1215	0	267094	675.918	118466	5668.6	201239	44236.2	311553	163.45	46109.9
SAMEA2738167	oral	Control	M	0	65.6847	0	0	0	0	0	203.864	138.82	0	0	109.845	48.6418	0	0	1143.1	0	0	4918.49	0	1613.56	38687.6	0	1.23392	76.0233	0	43.5712	334.538	0	179.46	2428.77	13589.2	501.25	17122	0	92.5291	0	85295.1	334.427	25822.6	375.072	58831.7	11230.8	141409	140.817	11054.6
SAMEA2738168	oral	RArt	F	0	832.754	0.667491	0	0	0	0	529.198	198.46	0	14.0161	60.351	466.452	0	0	3583.18	0	0	70548.2	4.35245	4368.91	104268	0.35947	0	1073.16	0	16.8572	656.207	0.35947	587.384	2014.07	25522.6	395.261	8090.01	13.9501	51.4257	0	105365	137.838	82230.9	364.568	110375	61530	232998	68.3151	48907.4
SAMEA2738169	oral	RArt	F	0.68938	710.844	0	0	0	0	0	2606.35	2271.42	0	8.15549	54.4411	43.0836	0	0	2206.56	0	0	16189.8	5.48716	9059.42	103781	0	0	169.484	0	5.31298	6386.38	2.69907	171.128	9003.51	37053.4	2968.79	56788.8	2.68249	5.5856	0	143375	547.862	57894.8	2950.27	118611	38860	256346	624.667	38094.7
SAMEA2738170	oral	Control	M	0	312.334	0	0	0	2.44774	0	298.811	30.2101	0	8.54043	95.6587	360.516	0.304645	0	1291.69	0	0	15427.3	19.7011	2119.54	56577.3	4.89548	0	845.275	0	9.53786	344.965	0.304645	385.252	608.861	25367.1	179.513	6286.76	13.0932	31.0419	2.47723	45608.7	455.953	32255.1	158.236	46440.4	19116	94176.5	77.7155	19992.5
SAMEA2738171	oral	RArt	F	0.819017	449.361	0	0	0	0	0	1573.9	35.9945	0	35.9945	123.098	254.819	2.77504	0	1933.9	0	0	16320.2	3.83046	4629.61	103103	0	2.46512	1861.94	0	99.4562	1616.33	0.309921	307.791	4088.76	58650.7	1099.63	44112.3	32.2615	95.7718	0	118403	1083.53	61937.5	822.98	104887	30641.5	212886	448.781	45383.1
SAMEA2738172	oral	RArt	F	1.03679	611.961	2.91821	0	0	0	0	655.079	133.326	1.62953	17.2833	71.9207	292.929	0	0	723.122	1.07272	0	11007.8	34.8856	4729.61	51518.2	0.523856	1.04355	941.771	0	36.8489	1354.81	0.523856	451.939	2771.12	28452	512.139	11254.7	6.77651	32.4195	3.1902	63406.3	624.073	26166.1	417.801	76038.3	25534.1	99315.7	160.173	20389
SAMEA2738173	oral	RArt	M	0	16.3058	0	0	0	0	3.02659	873.724	841.753	0	5.94486	51.2146	333.478	0.371102	0	11026.2	0	0	25274.4	20.999	8797.54	59414.9	0	0	611.952	0	11.6185	2568.8	0.371102	735.105	6546.51	29505.2	1076.45	21633	6.78103	33.3535	0	103506	197.775	54952.8	1079.16	91901.7	44229.3	191748	166.612	30710.4
SAMEA2738174	oral	RArt	F	0	62.262	0	0	0	0	0	1360.91	1172.97	0	2.5222	310.276	29.5021	0	0	5757.14	0.860999	0	18094.3	2.54547	12575.2	92174.7	0.420462	0	190.092	0	7.39401	3431.12	0.420462	67.0237	20709.6	76850.5	1251.11	17574.1	2.71951	17.8431	0	155277	74.0246	75459.3	1231.85	108928	36315	182054	33.6115	22898.4
SAMEA2738175	oral	RArt	F	0	399.662	0.805442	0	0	0	0	3255.48	526.037	0	19.5149	54.589	47.0195	0.324853	0	1191.24	0	0	15961.3	2.62599	10395.6	112094	0	0.864077	2717.77	0	10.1705	7340.67	2.92027	51.5475	7948.73	86728	791.299	27234	22.5311	71.6531	0	98211.3	297.827	37954.1	787.161	75056.9	27796.9	131586	142.013	19249.3
SAMEA2738176	oral	RArt	F	0	658.323	1.05137	0	0	0	0	1515.82	596.147	0	5.09466	53.5156	15.529	0	0	569.414	0	0	4017.71	6.85555	12467.2	53713.3	0	1.69262	821.652	0	0	5603.52	0	313.67	8052.89	59393.7	732.212	141761	10.9864	66.5368	0	78482.3	44.8885	20417.6	710.65	54498.4	19739.3	145544	75.5704	7345.48
SAMEA2738177	oral	RArt	F	0	250.436	0	0	0.467561	0	2.9671	3142.92	2013.03	0	33.5111	30.7558	112.744	0	0	6548.13	0	0	9286.81	20.6639	7071.8	104236	0	0	1268.67	0	5.69508	10618.1	0	159.751	13860.4	88759.6	2292.95	19298.8	3.14197	27.5293	0	154112	362.05	63516.6	2263	96380.4	29890.6	191490	153.764	34400.7
SAMEA2738178	oral	RArt	F	10.142	1067.23	1.22486	0	0	3.96928	0	3943.14	1062.24	0	19.7846	317.625	36.5726	0	0	1588.22	0	0	23901.1	0	16176.6	95959.1	7.93856	0.657314	2682.47	0	11.6	5958.49	0	216.73	10050.4	80761.4	1277.11	34016.4	12.205	62.5378	0	125794	451.939	48304.8	1243.32	99048.3	44564.8	160261	95.5484	31443.3
SAMN02333917	gut	Control	F	42.2031	59.1281	11.6707	0	0	6057.15	38.2865	17608.7	31.6171	6.5098	25.1073	755.39	5748.91	668.921	51.1092	29.2087	12612.6	6245.63	25.1737	9812.83	118.671	134654	12489.7	5175.38	28480.7	1275.05	318.58	141.918	1584.73	128273	149596	145366	23517.5	7.50212	20666.7	139419	0	116464	334.089	134858	438848	123587	104773	181119	250840	1216.31
SAMN02333918	gut	Control	F	38.23	242.108	0	0	0	1242.81	33.1717	11928.4	293.682	0	277.133	999.944	9617.83	188.474	33.1848	8.42886	22380.3	1470.02	0.775198	10533.1	346.047	168586	3202.04	4604.92	2858.62	2.7154	1005.47	167.951	613.833	157839	203753	170556	22513	215.978	11464.5	179928	16.5498	125796	472.445	156125	505262	75318.9	65228.2	90413.7	306831	1971.62
SAMN02333919	gut	Control	F	12.5867	2391.37	9.89578	23.6496	17.953	216.46	8.1377	206096	314.082	290.106	23.9762	187.029	2233.73	46.1488	23.6496	10.3307	3927.15	4274.4	0	1848	2449.8	99859.4	468.53	1568.66	1508.73	5.32494	428.406	31.5208	69.0725	83363.1	87662.8	86050.1	10127.7	339.315	3637.05	90606.8	23.6496	54674.7	382.144	81515.5	271651	54001.4	236877	127104	159285	1231.9
SAMN02333920	gut	Control	M	113.398	330.208	3.56141	0	0.455601	577.053	46.8035	2518.18	110.58	35.7966	74.7834	449.17	6609.53	140.063	11.7101	0	30773.3	11269.1	34.836	3869.14	781.655	148879	1967.72	8641.28	1515.91	7.66562	1074.59	180.694	459.023	140147	193572	154688	14388	215.973	26594	157337	0	210016	801.549	141579	479725	166540	93726.9	251390	277233	1618.8
SAMN02333921	gut	Control	M	72.0741	105.124	0	0	1.2947	129.507	73.9444	22463.2	125.07	0	125.07	687.1	8854.76	299.807	32.8512	27.1184	18528.6	4273.74	177.876	4571.57	212.323	198793	533.562	2069.88	9425.97	1257.5	715.883	106.863	1746.78	187195	217536	202732	10803	29.247	5275.44	192902	0	134764	332.24	188725	593200	114879	92103	213203	368572	1244.46
SAMN02333922	gut	Control	M	13080.7	735.571	2.94478	9.38353	0	124.057	0	11713.1	176.667	14.7994	152.21	292.181	3988.84	213.674	19.0662	27.4102	20607.9	2182.74	0.691385	6114.17	1327.86	177692	370.564	2200.38	1450.89	95.0573	636.222	88.5599	391.721	163000	189782	168363	12715.2	157.543	7905.66	167820	19.0413	130745	235.753	163593	517513	123543	58239.1	226433	321539	793.88
SAMN02333923	gut	Control	M	13.8485	40.226	56.1925	0	2.79095	41.9838	0	18588.6	55.8042	0	55.8042	1019.58	9353.1	818.63	0	7.21335	26219.8	9023.14	0	5449.39	360.283	82935.5	235.138	523.494	2881.29	27.8858	566.239	95.9216	969.387	77506.4	124454	97930.1	17155.5	43.2964	18409.5	93808.3	0	226486	295.377	90442.8	300038	210255	100636	375477	147801	2742.24
SAMN02333924	gut	Control	M	85.4925	226.976	2.31211	7.36753	3.8605	179.822	0	4282.31	112.039	0	112.039	196.646	3601.2	44.6514	7.36753	44.6931	47416.4	2748.35	1.06555	11206.9	946.236	198664	440.912	2937.07	789.379	7.46202	2888.13	65.9534	132.947	179699	253179	186035	23633	27.4717	2849.01	193675	7.36753	205254	205.876	181981	581142	130383	97946.9	155594	359367	474.368
SAMN02333925	gut	Control	F	194.356	557.251	0	113.517	0	4415.75	65.8107	202.856	7.30219	0	0	4061.3	11599.2	14202.9	128.159	268.04	12881.9	3645.64	0	16264.4	784.183	211477	10946.4	88327.5	152721	11858.9	4227.55	0	26353.6	475814	202521	210226	141257	65.38	45927.8	63149.5	120.82	293129	20150.3	173305	514447	408779	93758	170657	45085.1	4247.23
SAMN02333926	gut	Control	F	318.055	974.168	0	0	0	911.829	6.20195	2423.5	21.4449	0	15.2515	559.547	8292.68	444.093	0	11.0414	40222.8	2213.13	0	40479.1	1246.49	225169	2731.53	11167.1	1497.3	1.01618	539.888	12.0396	749.254	177014	215201	200732	32596.9	14.721	8426.29	205773	6.19337	227856	446.594	180589	622611	183664	113718	230309	343716	1125.52
SAMN02333936	gut	Control	F	80.1739	184.117	11.845	0	0.189413	590.167	4.86262	33110.1	50.2233	0	50.2233	172.091	4442.48	111.341	4.8684	2.47313	3009.78	4050.34	9.63193	5950.59	283.901	201127	1242.05	948.803	2172.61	0	632.733	2.35269	122.775	199693	199881	201722	11851.5	35.417	7227.48	201025	0	79303.5	211.778	199090	618933	82952.6	28381.4	201573	391140	179.701
SAMN02333939	gut	Control	M	30.3499	32.0581	4.0061	12.7654	0	38.9463	26.355	364.239	362.367	0	362.367	1138.71	22854.2	48.3206	12.7654	3.34978	18564.9	16794.2	38.878	755.264	91.134	194123	252.079	1258.31	3875.97	2.15569	600.281	95.269	212.965	189354	228060	213583	7580.95	39.213	13576.4	199760	12.7654	130300	71.8391	191080	603609	113105	55060.5	209514	378707	2036.17
SAMN02333940	gut	Control	M	264.501	578.997	47.5214	0	1.64082	512.904	0	52520.7	113.627	31.8172	81.8093	908.467	2472.56	1281.55	10.4084	10.5748	19323.9	3889.95	0	4576.2	981.865	146783	2599.22	1326.97	2699.92	1.70337	414.426	30.1744	1415.45	144488	174562	153730	17363.9	75.4623	6390.81	145822	0	141592	177.386	144614	449518	122199	111954	175648	273163	1435.9
SAMN02333941	gut	Control	M	189.174	694.918	5.06268	5.3774	1.09062	4254.64	22.1689	4005.22	19.2832	5.65403	13.6292	986.441	3954.65	3453.38	10.9262	871.409	33362	3237.8	32.9847	7014.95	946.116	180868	14811.9	6489.55	20060.5	219.671	2083.92	5.37947	4663.27	181521	189773	169702	42273.3	29.9303	21785.1	145277	5.3774	228046	3194.14	149801	493701	200728	112022	204534	252115	8887.1
SAMN02333942	gut	Control	F	101.578	249.487	3.93019	0	5.0546	19.0578	0	11419.4	95.4627	13.1358	82.3269	1594.42	2319.15	8.14522	12.8914	110.713	22541.3	5316.79	19.7773	27333.6	944.676	204209	61.7026	2395.14	225.586	25.3067	1554.28	62.1676	131.709	178783	199468	189497	33191.9	136.394	7077.67	184753	0	189191	105.365	181733	598098	146305	83679.4	205281	358137	596.439
SAMN02333943	gut	Control	F	339.69	1033.8	19.5614	6.92582	1.12662	662.079	0	10798.6	172.038	3.64105	161.494	1046.13	7677.95	400.979	6.92582	5.44618	24591.8	1702.98	0.166944	3670.93	1438.16	272356	1592.87	1882.79	3225.98	424.645	853.761	62.112	881.647	252929	288951	271382	13228.2	78.5578	4639.16	256732	6.92582	125294	147.838	252898	776427	99877.5	52596.3	168283	499761	644.884
SAMN02333944	gut	Control	F	1296.38	735.273	0	5.92928	2.64314	90.449	30.5648	3058.59	60.1117	0	60.1117	476.35	813.225	72.6395	5.92928	9.32417	11222.7	791.277	36.7848	10758.4	1378.05	248015	247.593	2611.19	1604.81	333.297	2275.86	70.6854	405.634	237467	257769	242386	19815.3	108.404	6331.96	242500	5.92928	96311.6	108.239	237069	741406	68803.1	41309.5	102957	473950	402.455
SAMN02333945	gut	Control	F	2.70045	3.06126	0	4.03669	0	1030.41	12.4813	1725.04	8.18488	0	8.18488	687.604	2006.17	718.884	4.03669	3.17437	9126.15	1700.95	20.4378	852.389	26.5118	273022	2150.77	1393.58	2006.45	0.681676	97.2711	0	752.313	279612	287265	282921	14042.5	8.93236	5947.67	272546	4.03669	71071.3	979.369	276344	841113	62529.9	34186.5	103478	537376	157.011
SAMN02333946	gut	Control	F	1590.38	2274.28	0	15.2722	0	962.952	0	97781.9	156.843	56.2025	100.64	372.943	2837.74	283.976	46.7903	12.0083	4410.15	1155.47	46.5128	18593.2	3888.72	82860.1	2755.48	2311.42	6760.82	159.893	666.022	76.3904	1109	61959.1	73109.2	95548.6	26810.2	34.6232	15599.9	71149.1	15.2722	109239	2340.08	58020.8	239874	108208	144970	217068	112460	2250.52
SAMN02333947	gut	Control	F	96.2175	160.622	25.9073	0	5.92545	809.018	15.4943	1754.46	209.606	3.94546	190.212	446.049	2607.39	281.173	7.74407	39.3395	14288.9	1545.68	0.904508	8859.41	676.403	231475	1714.32	3732.16	10153.1	0	2189.87	7.48474	446.559	221660	245867	225834	21157.4	23.2629	11440.4	226764	15.4484	106622	468.698	222843	700311	87870.4	50638.8	110958	437016	296.109
SAMN02333948	gut	Control	F	83.1292	74.4037	0	14.2832	1.16171	145.256	7.36047	15177.2	94.2328	0	86.8825	122.781	3641.16	14.4628	14.2832	22.4612	32480.1	1448.35	50.9348	10914.2	252.477	188903	336.15	2490.88	197.356	0	2187.36	110.201	52.9765	183937	248954	188447	17903.3	7.36028	4564.21	192103	21.6335	153886	149.652	187330	581959	82767.9	78447.3	113450	369157	453.055
SAMN02333956	gut	Control	M	101.159	169.64	3.08145	0	0	4079.16	0	336.114	112.082	2.58104	109.501	2183.33	2269.13	6455.82	0	1874.8	32359	629.392	34.897	3006.24	287.441	316822	12439.1	10760.4	44676.5	9376.44	303.011	4.9114	16497.1	330798	274861	307661	38342.7	42.7062	15392.6	258644	0	112042	1801.08	279951	876392	157860	75112.9	116550	521367	2069.76
SAMN02333957	gut	Control	M	2474.45	2795.05	4.18844	0	1.08553	54.2919	13.7664	12390.5	74.6702	7.0165	67.6537	1638.22	8969.3	32.1526	0	34.8471	17901.6	2776.85	94.0698	10275.8	5489.42	223774	222.008	486.15	427.987	81.1056	305.561	143.025	91.2413	199870	230884	205507	15938	67.0826	2652.83	200870	0	135291	141.31	206781	624446	98657.4	68008.6	179911	393844	900.717
SAMN02333958	gut	Control	F	22.1578	145.271	0	0	2.27609	270.364	57.6841	10808.8	284.666	14.712	241.152	946.362	4006.19	1451.85	72.1908	3.66726	7348.07	1132.14	0	2299.68	160.289	193509	1584.47	5467.85	7084.37	30.7116	720.176	90.9691	1598.36	188148	202729	212763	12735.4	129.668	5461.15	196379	28.8022	51683.6	539.329	184764	570136	47476.8	28114.2	76095.1	366303	2010.87
SAMN02333960	gut	Control	M	6171.19	221.302	22.0505	12.2823	1.99796	0	12.6588	5213.66	218.33	6.45708	199.231	710.016	13899.1	496.566	12.2823	25.753	28798.5	5020.57	0.296061	7731.76	726.823	76864.4	25.1394	1012.84	137.109	0	1013.12	79.3329	405.736	55878.1	77917.1	60258.5	27346.7	178.252	10494.6	75021.5	24.9236	186524	134.215	58573.8	241853	193102	101360	299937	108007	1755.18
SAMN02333961	gut	Control	M	3.69492	16.7715	178.533	11.0465	0	1353.7	5.69253	742.395	125.989	0	125.989	710.143	3561.76	221.493	11.0465	8.68564	5717.14	470.112	50.4021	523.794	257.078	227848	3548.38	2634.78	7677.77	0	445.657	2.75422	435.142	224598	229210	234923	7540.68	37.3382	5918.22	227367	11.0465	37503.9	957.26	228348	683532	41034.7	18178.1	68844	439016	677.582
SAMN02333962	gut	Control	M	97.7421	200.894	21.2347	0	0	926.634	4.64898	32738.6	41.2421	2.37138	38.8707	218.594	23340.1	15.4152	0	24.1598	181.142	2606.95	192.531	41.9301	473.874	287537	1867.11	142.884	230.631	6.85376	173.278	6.74796	119.903	263798	261814	264662	2616.24	48.0231	3444.14	264242	0	46454.4	161.999	271723	801862	86557.4	44513.7	246060	522231	321.593
SAMN02333963	gut	Control	F	14.6939	13.2458	0	15.4991	0.840409	924.717	0	310.637	86.4224	0	86.4224	1062.54	2801.7	606.023	31.4923	265.238	8467.68	532.028	104.79	32520.1	957.555	195536	7267.95	4303.92	33705.9	61.9313	1209.72	0	506.881	188549	186264	202512	63151.2	19.9982	5576.12	182767	15.4991	138514	1712.27	180914	625770	118241	67250.8	130381	352461	9742.5
SAMN02333964	gut	Control	F	23.4786	62.9699	2.41858	0	0	133.239	0	6448.75	109.675	8.10324	101.572	713.951	1790.02	90.9682	39.7622	48.4776	4563.62	3061.17	16.318	11973.3	718.425	206362	308.285	42829.2	613.182	7.80563	1078.61	69.2461	183.51	195889	198713	212142	16946.6	64.7584	1448.5	226686	0	80936.7	88.4205	198499	613460	46181.3	31256.9	62828.5	391511	641.048
SAMN02333965	gut	Control	F	75.2924	181.664	6.91743	11.0212	0	22.4165	45.4539	80962.3	168.43	23.1762	145.254	2024.94	4500.07	39.4806	22.3936	78.8308	18710	4389.24	0.265661	9509.89	690.856	141594	139.528	1469.79	1016.1	13.0237	692.314	98.9867	78.0093	126618	159114	157036	20425.7	93.2857	7948.38	139449	11.0212	134661	573.252	129702	433473	114079	145211	179137	252126	3037.83
SAMN02333966	gut	Control	F	4462.81	15219	10.3998	0	2.69533	185.358	8.53864	23475.1	71.7757	0	46.1952	270.459	4588.91	16.7779	17.0976	37.2308	40737.2	3369.08	210.784	6107.43	19724.4	269846	397.795	1341.16	348.948	47.551	349.081	86.6634	141.023	161138	197040	173363	12593.1	333.171	11237.9	156334	25.5805	184115	149.475	147495	505536	153825	91160.1	291541	290356	613.623
SAMN02333967	gut	Control	F	134.435	379.902	0	109.483	5.08841	2799.44	32.2651	6355.69	314.419	98.6697	103.066	4437.32	2153.93	2317.42	125.622	94.8781	15023.7	5259.2	207.571	28339.2	1383.16	196994	8678.6	35970.3	56128	9676.15	559.097	15.6464	11858.1	190344	201237	197238	46518.7	144.074	16337.5	193655	222.165	185983	1274.71	174598	577254	139158	105026	157201	334506	4529.91
SAMN02333968	gut	Control	F	7.93915	10.8065	0	0	0	171.505	17.9804	21393.5	118.02	3.05719	114.963	2227.96	9436.34	36.7686	24.0024	15.2414	18357.8	3043.12	0.280348	11183.1	75.6923	147481	432.049	1206.51	2521.92	279.871	206.102	23.2699	414.273	134424	160116	145740	14799.1	21.3059	8794.87	141475	0	160482	401.011	140455	449341	148463	94955.6	187172	265579	3384.62
SAMN02333969	gut	Control	F	332.481	1058.39	4.30783	27.4537	4.46587	55.8395	14.17	59797.3	313.848	14.433	285.287	8419.5	1012.79	51.2307	27.4537	17.994	20832.6	1932.85	70.4917	24678	2266.01	140150	199.797	4195.33	316.785	16.221	2337.28	197.729	41.7302	118361	144972	134818	38856.5	114.666	3440.45	125917	41.5818	151401	228.575	119471	404019	104012	131825	130901	236125	1530.1
SAMN02333970	gut	Control	F	96.3819	3976.67	10.3679	16.5186	0.331583	268.784	25.5778	50357.2	219.743	39.0788	138.16	317.669	453.546	4161.54	25.0411	17.3177	4644.23	8071.39	66.9711	8733.77	4222.01	147928	630.734	7959.82	25853.5	19.5199	624.692	214.643	242.876	119463	124153	170155	36260.8	733.332	10558.3	116940	59.022	70215.5	627.987	113653	386504	89058.4	83709.5	184914	224593	2058.05
SAMN02333977	gut	Control	M	1178.01	281.85	0	0	1.26534	158.213	4.00852	11015.3	53.2308	0	53.2308	399.306	4852.05	227.129	0	7.2836	5983.69	1111.64	98.6562	470.881	601.958	274519	463.79	648.052	1334.7	9.19196	229.25	17.3518	204.623	271738	279048	283282	5044.88	20.7593	2717.3	271209	0	42251.1	297.025	271938	821336	38846.3	26115.9	64035.1	538973	1629.65
SAMN02333979	gut	Control	M	156.636	459.763	52.7831	63.0277	0	341.854	65.0625	43299.3	86.312	22.09	42.5988	6342.04	12369.6	14049.7	63.0277	0	2313.28	4194.56	0.50642	21042.5	962.564	32564.2	4418.91	6634.84	12263.5	127.672	607.883	0	10711	63598	44499.6	47478.2	81072.5	152.541	34460.8	40742.4	84.651	227434	2133.41	35585.1	158690	219571	137920	406933	28523.4	4226.75
SAMN02333980	gut	Control	M	40.8795	112.287	5.88694	0	4.76963	0	12.8891	9009.83	79.2407	0	79.2407	226.466	1639.29	22.1605	6.45221	19.9042	23185	5006.79	25.4022	2950.22	180.065	242312	29.7544	973.334	347.077	0	987.95	93.271	121.261	238183	282290	240075	9362.5	20.029	11949.4	243468	0	136874	196.32	240665	747132	106150	57629.3	172065	475590	229.263
SAMN02333981	gut	Control	F	135.6	273.292	19.7229	0	0	28.4061	28.7995	3430.68	230.189	0	223.002	825.637	3233.77	79.0098	0	42.627	54276.8	1775.74	85.1586	4461.51	534.971	255005	135.453	6595.99	18640.5	4630.12	773.768	58.9398	4735.56	239195	328648	243104	10813	77.3447	7197.9	247478	7.18708	197469	110.007	237566	743726	119712	78270.7	158058	468083	770.434
SAMN02333982	gut	Control	F	12286.9	12467.9	0	0	1.26561	0	25.7258	23331.9	112.427	0	112.427	412.736	882.917	4.73902	0	0	3548.71	2098.31	31.7665	14732	24240.2	300292	9.54605	150.981	83.0875	6.32022	299.296	90.0875	36.1827	222516	215364	227199	19931.7	117.696	2821.96	212836	0	106362	62.0371	211928	669400	89857.7	41205.9	235079	419731	166.912
SAMN02333983	gut	Control	F	22.3987	43.8775	39.6365	6.64744	0	141.966	75.363	4283.71	57.2836	0	57.2836	809.765	3249.27	53.8485	6.64744	39.0887	14916.6	3876.77	40.439	5384.61	1097.53	213164	345.134	1115.09	770.528	0	1143.25	86.1173	188.067	201004	220165	208073	21238.1	14.545	9074.33	208239	6.64744	107568	153.077	204037	652649	100729	50675.2	156667	402320	392.523
SAMN02333984	gut	Control	F	719.421	1389.54	8.96744	0	2.32411	43.5896	73.6846	25031	134.252	7.51116	126.741	2817.69	2144.1	24.3067	7.37137	32.3732	9545.45	3565.64	43.4712	8827.52	2342.39	194260	950.365	549.97	291.084	26.5313	416.849	60.5731	136.974	175960	177916	186174	12894.8	29.2214	4570.3	178528	0	65355.4	131.609	178223	557313	68711.1	61153	106711	349171	593
SAMN02333985	gut	Control	F	451.099	517.853	11.0537	0	0	101.491	12.1007	502.392	113.078	0	113.078	265.439	1398.16	30.6887	0	21.7638	18550.6	419.469	23.869	9821.09	1630.83	276663	237.809	1536.32	459.18	0	1131.1	102.397	82.7709	263084	287942	269720	15909	15.9119	2188.65	266740	0	88898.6	150.968	262991	815160	62604.2	39131.6	71141.8	524820	181.709
SAMN02333986	gut	Control	F	19.6343	6.17534	19.55	7.7531	3.78357	181.348	7.99073	40363.3	86.5814	0	78.6017	1130.23	3890.01	185.652	47.7542	75.1898	45188.9	2509.28	63.6414	8704.39	109.145	174921	544.734	8845.56	953.574	1.30926	1338.77	30.8779	210.602	164467	234892	165849	17174.4	7.94259	2762.33	170711	15.7328	171581	467.94	164440	520439	103838	109986	101007	325509	908.855
SAMN02333993	gut	Control	M	300.68	465.319	11.8696	0	2.46102	7.6929	7.80869	3082.8	65.1861	0	65.1861	131.512	1006.72	2.87237	0	18.1314	47532.5	2909.26	138.664	3073.35	1373.91	180336	38.3124	251.133	111.567	0	259.151	124.047	40.9431	172459	265589	180004	6406.67	22.6755	4146.16	174340	0	176076	105.445	173455	536745	95393.7	66600.3	141416	343790	259.098
SAMN02333996	gut	Control	M	1457.03	2032.35	5.87432	0	1.12723	5111.23	28.9536	16052.2	0	0	0	442.968	2244.7	573.381	0	7.35929	62787.3	2065.3	0.225601	2668.97	3559.15	155477	10600.4	8298.06	19062.6	3080.63	1052.64	4.66708	3723.33	140160	257793	156529	16293.9	9.08417	14969.6	139658	0	252649	1384.25	142368	433198	154473	121846	196051	265782	1967.09
SAMN02333997	gut	Control	M	23.5669	5.27461	12.5019	0	0	101.284	0	1995.97	73.3014	73.3014	0	5672.2	3078.81	187.614	20.5535	5.22054	41731.5	4834.97	0	1994.89	115.736	102976	831.419	68519.1	270050	66557.1	324.325	9.93262	69518.9	94647.6	108603	101720	12786.5	108.061	43276.8	58613.9	0	405118	1403.9	33899.1	186314	392044	194614	517416	57179.3	9857.67
SAMN02333999	gut	Control	F	36.9556	58.3029	0	133.94	3.96143	37.1491	0	12813.7	98.9437	0	86.4115	721.216	575.124	53.9416	196.762	28.7221	8524.16	3595.39	99.6561	10112	702.296	190754	629.629	2296.99	1747.33	154.211	1362.49	66.7034	479.095	184381	197758	197353	18236.8	31.9505	1464.31	187908	146.472	67896.3	398.056	183995	577096	51097.4	49006.5	71786.2	367853	1155.4
SAMN02334000	gut	Control	F	30.8033	46.2858	8.76015	27.9142	6.05436	123.015	0	61843.5	194.242	0	136.782	262.056	4720.57	402.781	27.9142	14.6323	7993.4	14245.8	94.2851	3437	104.451	162077	355.931	1164.91	2256.28	328.362	311.006	134.871	850.522	159709	174278	162891	12302	35.9455	9407.38	169017	85.3741	79573.5	99.5803	159532	514040	83629.4	103113	165194	315087	2159.3
SAMN02334001	gut	Control	F	432.161	2998.34	34.1249	0	0.93097	1757.71	5.89851	4439.61	133.91	3.00875	107.339	1790.62	1336.54	1355.56	11.811	404.997	12440.3	168.388	11.566	22151.7	3512.85	262529	8539.83	3453.68	12776.1	743.888	2121.68	34.2612	2152.65	248375	225346	242837	35765.3	40.6956	9068.97	223098	23.5614	109802	1595.08	225097	730831	107057	56836.8	150266	431860	859.757
SAMN02334002	gut	Control	F	214.021	274.25	0	6.58271	6.68909	314.639	6.78447	12922.5	53.389	0	53.389	2178.9	5726.94	186.053	6.58271	45.8598	43224.4	4288.63	203.523	8528.94	2222.85	161731	822.878	4707.86	2146.09	262.242	4290.66	81.6468	590.433	120931	154991	124187	27370	131.406	11253.5	131489	6.58271	272489	314.508	125733	435334	246453	141695	220946	240112	892.128
SAMN02334003	gut	Control	F	999.867	1346.57	0	0	1.10684	49.95	11.2493	6211.93	38.7291	0	38.7291	208.371	2236.43	59.4046	16.8939	13.0808	7126.36	1243.08	38.9419	13756.6	2200.22	284185	233.717	4965.02	2067.87	227.543	3540	21.7682	325.655	264358	265783	273712	20338.4	115.207	654.752	270436	0	82027.2	156.156	262067	818640	63284.3	39922.7	96316.9	524737	154.022
SAMN02334004	gut	Control	F	548.568	629.254	2.95496	0	0.378019	4567.66	0	59166.5	178.618	0	23.865	7747.73	11300	9714.37	9.71609	69.462	44655.2	2335.07	29.5849	24001.1	1263.91	119678	10860.2	22471.3	63323.2	597.641	530.405	65.8115	11118.3	321228	156764	121213	147927	71.2199	37139.7	41205	145.367	320083	19765.4	112770	425464	350934	182944	207827	35834.1	559.734
SAMN02334005	gut	Control	F	4174.47	10812.3	3.50751	33.53	1.8181	68.1983	11.5192	10061.8	113.731	11.7516	101.979	831.823	2836.21	65.4364	33.53	36.9389	22696.7	1914.35	171.148	6111.59	15345.8	232187	225.307	5284.73	305.554	0	5218.88	94.7699	86.3011	158369	183100	162006	19655.9	2135.8	11948.9	155221	33.53	175933	91.6245	145502	487159	139762	66477.8	246363	290991	481.387
SAMN02334016	gut	Control	M	88.5876	804.228	7.98866	0	1.16939	431.338	0	1860.52	109.198	0	102.033	641.994	697.684	108.742	0	7.53809	14298.9	2243.54	0	230.928	1168.04	234940	933.113	940.194	1451.53	30.3435	468.661	7.1654	141.384	223415	240460	231067	5613.4	575.352	3025.71	229543	0	59923.2	114.53	222457	685113	55592.5	27056.8	101120	441566	392.736
SAMN02334017	gut	Control	F	1.3372	11.2792	3.82343	12.1833	0	210.633	12.5767	134400	74.673	0	37.0548	1356.68	1645.64	1247.39	24.755	51.5546	11122.1	6964.46	18.8463	8683.99	366.262	133822	681.402	6535.42	4330.9	24.6792	1372.99	84.9243	1543.33	135192	145612	133819	33509.9	24.8887	9709.73	136831	49.8015	127987	1794.24	129228	430346	109189	187885	154300	250467	2384.85
SAMN02334018	gut	Control	F	458.382	601.04	0	8.1149	5.28018	74.2739	58.5587	2020.17	161.552	0	86.3832	2801.74	15089.7	1531.56	8.1149	213.004	87535	1381.41	132.249	23893.2	1575.06	170453	32085.3	6819.19	32789.5	1.37036	291.694	0	1942.44	148408	213714	147726	89243.7	65.5671	8128.47	116206	83.2835	389288	11895.8	106175	447758	289555	221068	203255	172960	6231.86
SAMN02334019	gut	Control	F	33.5221	67.3994	26.6008	6.33449	0	225.471	71.8151	11643.5	64.3389	3.33018	61.0088	785.935	6364.64	13.6301	6.33449	10.2025	35038.1	4246.74	90.6847	4409.86	844.29	248194	571.344	3311.14	423.52	0	3256.17	63.1526	57.2321	228859	285664	235306	17414.5	31.3613	4459.58	239261	6.33449	169509	191.45	233550	726205	118804	74361.9	172700	459455	276.795
SAMN02334021	gut	Control	M	500.738	1292.22	68.0996	54.2169	0	303.255	55.9229	16862.2	57.0059	57.0059	0	1770.01	13786.7	8082.5	54.2169	7.10496	8604.11	9314.83	83.2143	15787.3	2146.76	53086.4	2794.62	446.252	16633.3	4.5778	538.032	189.832	8761.79	68623.3	52836.2	53602	72037.1	617.805	28437.9	35478.9	54.2169	265883	637.739	49471.4	197227	274734	131787	392410	58828.5	5220.57
SAMN02334022	gut	Control	M	202.702	397.245	10.7772	17.1708	0	87.3113	0	15108	91.3915	0	91.3915	765.293	10616.9	30.755	52.6069	83.5834	1239.66	2580.17	18.1783	634.601	1497.24	225820	591.577	2930.7	6319.31	46.3771	434.363	38.6096	162.863	220945	221242	225712	8246.98	30.114	4018.49	223477	17.1708	54924	815.789	222715	677196	74209.3	53549.5	119027	436537	2172.22
SAMN02334023	gut	Control	M	214.846	320.775	0	0	0.280441	0	28.7981	161.683	95.8208	0	81.4417	309.5	2126.54	34.4416	7.20807	10.985	24148	3038.89	14.4538	13718.8	1081.89	196929	52.9655	2091.23	361.44	15.3296	1195.55	55.7051	102.735	186917	225437	192728	19054	20.9187	5230.5	195409	14.3791	132379	207.874	188907	597195	93436.1	62440.2	117836	373857	304.063
SAMN02334024	gut	Control	M	340.337	335.142	28.9889	0	0	6.71008	0	10416.4	99.0696	0	99.0696	180.628	17988.3	35.0757	0	10.6271	18344.4	5581.31	107.345	3324.82	782.939	207349	30.1538	90.1271	209.512	6.6827	226.779	167.1	74.9628	190201	225457	198101	12429.4	79.2056	5374.58	192867	0	139186	92.9144	194181	594930	112412	58829.6	209906	379144	358.402
SAMN02334025	gut	Control	M	179.835	316.669	7.52225	0	1.83073	16.251	8.23476	5888.99	81.0021	0	81.0021	733.389	2315.61	45.5084	41.2227	20.941	9059.93	5994.6	89.5335	7157.43	682.618	200920	233.738	2432.25	2772.53	589.317	684.499	55.9505	805.812	195985	212014	205441	11379	33.2937	7065.78	200924	0	98381.1	152.516	198186	613476	85943.8	46755.9	138812	389590	283.483
SAMN02334026	gut	Control	M	19.7439	19.5246	294.831	24.9133	0	3986.22	34.2358	2320.01	46.9734	4.36581	8.41911	5117.67	10038.1	918.475	24.9133	34.8246	21061.5	7609.36	0.200175	7546.21	428.764	154313	9698.04	1990.7	6702.07	0	1152.24	16.5643	1050.22	156109	172676	153939	22467	4.55548	9952.96	143401	59.1017	146712	861.193	154668	488378	150828	81159.6	257750	272203	6551.94
SAMN02334027	gut	Control	M	447.517	897.557	0	0	19.758	816.781	66.6017	5865.73	112.83	14.5597	98.2702	514.884	4693.38	93.8299	0	51.5146	41774.5	1759.38	0.667571	7753.67	1494.01	107734	1927.9	1966.63	984.103	9.34997	639.662	142.687	316.585	93686.8	169527	108486	13621.8	97.5078	12615.9	97770.8	0	187732	294.091	96126.6	309702	119501	76153.7	169652	184471	1001.28
SAMN02334028	gut	Control	M	10.7019	19.317	1.93494	0	1.49683	37.592	6.34957	3031.18	125.032	3.23883	121.794	115.367	4306.74	85.213	0	0	7156.78	776.85	12.4288	662.676	72.9151	227131	147.326	287.184	499.998	8.32049	241.188	184.142	32.4599	224748	237477	228012	7405.25	8.17759	1664.06	229141	0	40159.1	77.9127	226238	688921	35303.6	14633.5	65903.4	448306	270.493
SAMN02334030	gut	Control	F	4.92187	44.9133	14.7194	0	0	9.5249	0	5198.86	104.448	0	104.448	152.755	7656.08	14.1711	0	12.2737	18729.6	2795.06	28.9761	4301.32	836.534	191911	98.2598	524.233	1061.48	0	410.973	74.9273	51.2021	181496	219191	197114	10205.4	26.1817	4784.61	185246	0	100427	192.403	182506	562245	74226.9	36798.1	136176	361997	350.123
SAMN02334031	gut	Control	F	16.4858	122.683	0	0	0	175.47	0	141.29	35.9008	0	27.8288	75.607	177.289	571.168	0	0	3664.49	32.965	15.8222	1427.96	182.102	45913.6	529.408	779.228	3513.25	71.4903	66.7963	39.1809	244.291	43105.7	43861.3	44699.8	7330.43	65.7953	747.414	41316.2	8.07199	15746.5	239.696	41564.7	132817	16058.4	8413.97	10585.4	82051.4	48.8274
SAMN02334036	gut	Control	M	0.978489	4.96613	3.8244	0	4.45396	99.1464	25.1398	18021.1	181.895	76.88	105.015	597.267	28485.4	37.9509	12.5749	6.38798	19498	20693.8	0	1200.41	92.0387	105021	314.192	5145.7	2649.01	582.171	289.522	85.1823	697.848	102414	140931	111404	4914.23	33.7631	2656.85	108627	0	152783	418.296	114407	328482	137455	75924	255894	203346	2716.73
SAMN02334037	gut	Control	F	451.649	1678.56	0	20.2482	1.09792	199.055	34.7923	3336.89	572.65	67.4177	123.167	1663.25	3145.41	181.885	20.2482	14.1646	4245.83	936.184	62.2658	6202.07	4349.7	248768	913.584	4773.2	4716.5	648.289	1992.28	64.0071	1176	225485	229488	233499	20289.4	135.717	2438.76	230074	402.314	75574.4	197.206	228255	708188	68264.6	33901.2	126175	446678	1090.79
SAMN02334038	gut	Control	M	252.378	384.44	2.45662	0	0	7.96088	0	11435.4	87.2972	0	87.2972	106.702	645.899	34.5852	0	43.7008	48914.9	1497.08	103.323	3065.67	2229.94	263904	60.4802	3094.84	449.086	0	320.451	112.882	92.903	250723	337425	257863	8810.72	54.3825	1054.68	260433	0	176997	125.823	251232	768244	97567	83696.8	126787	499725	672.734
SAMN02334039	gut	Control	M	16.1352	24.2426	14.7199	0	1.526	76.3218	0	2314.69	152.169	0	152.169	254.39	4304.5	15.296	0	69.5618	26482	3391.01	125.63	21147.3	140.189	203587	184.895	2755.19	467.736	3.16833	2953	181.472	341.521	194142	246663	208626	29840.1	28.4107	8610.74	204542	0	171364	183.868	196473	627435	106274	73345.3	138587	390291	2405.29
SAMN02334040	gut	Control	M	607.66	791.671	24.2689	0	22.0143	176.952	59.8718	35565.1	69.328	20.3277	49.0003	2490.89	8031.59	3528.47	19.9494	31.1385	12630.2	9751.38	216.645	9711.6	2969.96	98771.2	11356.7	7468.1	19787.7	264.349	658.988	28.9812	1214.47	87801.1	95818.6	102810	36810.6	222.568	6640.52	112493	0	167111	1687.08	80417.3	325634	203908	116558	371616	135136	3318.88
SAMN02334041	gut	Control	M	216.613	683.028	3.06418	0	0	1456.25	0	11615.4	117.707	0	117.707	332.849	4514.29	102.868	19.9673	22.8224	11650	5042.75	59.6332	14051.9	988.481	156038	3071.41	2101.67	2403.94	60.43	1825.62	77.0911	463.659	141632	155015	148764	27720.5	20.1225	8625.55	149310	0	113792	157.167	146638	470495	101230	69493.8	126589	280685	910.294
SAMN02334043	gut	Control	F	164.277	485.181	19.5843	0	16.2423	12007.5	12.884	109952	6.32672	0	6.32672	762.867	7578.18	404.049	51.5156	39.2545	22750.2	3213.22	63.2355	21989.4	712.211	38801.3	26564.9	23770.6	19671.5	12.6411	380.953	0	855.726	16006.9	37231.6	36997.8	51322.6	204.424	36471	46570.4	0	208676	885.255	28562.4	140510	204824	221949	241631	17828.7	5007.47
SAMN02334049	gut	Control	M	122.46	86.5369	0	0	0	0	0	334.422	265.057	0	247.507	4427.63	2167.5	5919.76	15.7847	15.274	80344.2	615.682	11.6088	3960.53	1058.58	235990	12591.9	16154.2	76003.9	7764.99	1956.96	5.72558	14446.2	240182	258682	199935	68121.6	38.602	11783	178545	11.8243	295122	5560.45	180283	658414	279865	133391	194295	321497	3798.66
SAMN02334051	gut	Control	M	594.355	808.837	3.0272	19.2923	47.266	2383.81	0	5756.43	132.203	5.07119	127.132	1450.45	4999.73	44.3225	69.0605	12.641	29313.4	5250.58	29.6107	5961.63	1437.68	151689	5473.67	611.32	3535.27	66.7868	476.733	76.9281	308.016	141844	196778	150355	16282.7	57.6786	10686.9	148136	19.2923	143163	282.699	144329	469153	114951	67830.2	242931	279581	1010.68
SAMN02334052	gut	Control	M	11.5181	43.7995	0	0	0.917091	493.079	0	1214.58	40.0094	0	40.0094	402.498	9201.8	17.1261	0	20.9014	7305.31	805.692	34.2571	434.067	457.67	245327	1289.5	161.809	2626.79	0	90.4422	42.2046	58.0109	244774	257369	246986	6584.27	21.0561	2690.06	242967	0	46102.5	240.774	244721	740302	38281.5	14165.6	61530.5	483841	153.415
SAMN02334053	gut	Control	M	62.9495	100.452	0	0	0.854685	16.03	5.41517	1786.77	109.206	2.76221	101.207	1115.43	1671.37	30.7921	0	26.7645	29377.8	977.23	128.045	1657.28	164.024	238305	45.4657	725.201	138.417	21.2861	547.78	146.091	67.8395	226911	267347	238724	5960.15	38.772	13125.7	231077	0	110240	104.782	229943	716729	93170	51611	108429	453542	261.138
SAMN02334054	gut	Control	M	157.533	677.677	0	0	3.43455	2168.69	0	5483.84	264.666	199.799	21.4053	29239.5	3678.7	8645.21	0	16.6013	1060.18	11869.7	0	18936.1	956.474	91426.9	6449.86	81838.8	298504	71139.4	385.934	63.3655	75413.6	108676	45941.9	95318	64660.7	546.678	16143.3	31474.7	43.4616	307971	12652.5	15699.1	95045.6	326353	147874	681316	19284	4433.85
SAMN02334055	gut	Control	M	36.2564	29.5797	10.9607	17.4631	3.87415	461.748	53.995	19480.3	124.258	9.18071	115.078	1370.99	4903.46	39.7354	26.4729	11.4424	8504.69	7074.05	8.92818	5519.93	672.214	186851	1086.58	1483.17	2187.84	135.602	445.374	143.27	173.925	182081	198097	185873	14433.3	69.3886	10657.6	191264	17.4631	89280.8	261.789	187075	583472	86463.6	58654.2	158462	362393	893.334
SAMN02334056	gut	Control	F	2564.67	5240.07	0	0	0	0	54.1491	18973.1	23.3032	0	23.3032	304.868	2442.21	58.3403	13.5534	3.44252	3848.67	2180.72	66.8406	11261.1	7942.48	189638	88.9884	1622.49	689.376	8.86963	384.608	19.6258	80.6695	154729	152645	169306	15952.1	46.8179	5719.63	152807	0	107723	166.954	152638	484510	98588.2	40477.5	214267	298086	280.484
SAMN02334058	gut	Control	F	141.13	172.037	2896.14	0	3.35089	146.644	7.08815	122966	243.655	21.6591	221.996	2475.14	134.528	186.858	21.256	221.744	22949	3925.14	198.285	2730.46	13769	225304	2692.16	1535.95	3193.22	42.8949	1195.33	395.296	839.541	174850	178685	191869	30686.7	98.1342	2098.7	183032	0	170136	271.334	191094	613880	266766	140719	327162	341738	9055.64
SAMN02334059	gut	Control	F	94.4953	175.204	13.2132	10.5259	0	149.865	10.8486	1791.24	237.62	0	226.786	283.233	4836.72	15.0576	10.5259	86.7275	37156	8085.38	43.8131	4886.87	332.171	214096	513.128	6145.95	248.317	0	697.581	131.077	150.02	204167	268386	213855	18641.4	26.9993	10482.4	227883	21.3595	171928	225.567	207505	659962	123357	75708.7	208675	407648	884.656
SAMN02334060	gut	Control	F	13.7476	40.2859	1.55806	4.96476	0	343.335	0	866.561	55.2819	0	50.3332	725.126	2133.06	81.0349	10.0878	9.10863	26433.2	2712.84	30.3608	1538.14	74.3988	239917	1364.36	1001.86	11756.7	304.221	177.076	179.737	478.393	234108	269451	239057	8157.6	10.173	3011.37	231851	4.96476	85434.9	521.117	232142	711625	58364.7	41694.3	54409.6	458867	172.302
SAMN02334065	gut	Control	F	69.9651	101.141	0	97.5795	0	921.477	0	13330.9	120.603	7.32852	98.9272	2919.57	2434.14	446.929	111.964	43.8429	36789.7	2021.45	85.9184	37422	177.971	145755	3022.65	28512.3	84798.7	8746.16	515.706	13.8101	9522.46	114105	131829	130967	49915.8	33.3012	7806.76	130532	111.927	248441	9502.27	95629.7	363415	211147	154013	199142	180787	25864.9
SAMN02334066	gut	Control	F	96.4676	401.458	0	14.8222	0	211.033	0	2141.04	83.4845	23.377	60.1075	2464.65	9118.77	1836.51	30.1168	271.936	2499.41	6183.37	0	20835.8	597.751	109440	27797	7076.74	33855.2	30.0246	620.567	29.6557	8161.44	109794	98137	142490	44284.6	23.3422	11672.4	96673.8	14.8222	142351	3061.57	91373.2	347249	149394	118533	164657	172575	20162.7
SAMN02334067	gut	Control	M	24.0584	268.961	0	0	20.0029	1688.23	0	104055	96.9693	96.9693	0	2533.19	8955.5	29911.8	63.4431	0	7544.8	6160.64	0	3096.16	2206.91	56375.6	7658.9	7219.47	7289.08	31.1359	273.491	61.5069	28968.1	147221	57420.1	49025	125008	256.864	48234.1	20867.4	0	196685	2621.42	51763.6	176595	209427	174227	277655	36802.6	5039.41
SAMN02334068	gut	Control	M	17.7873	114.281	0	0	1.31986	105.89	6.70713	1081.77	20.4049	17.1061	3.29877	105.02	2022.82	1052.24	6.7151	1.70562	1577.57	1155.67	0	1608.09	130.926	16794	351.737	18718.7	1007.66	86.8144	190.503	26.0407	322.464	14100	19559.3	25117.7	5477.34	14.8858	2562.72	31175.4	0	33381.2	45.0761	14265.6	48874.3	22753	11210.3	29071.1	26793.1	1047.49
SAMN02334069	gut	Control	M	193.336	358.516	6.5165	0	2.22303	161.899	0	19452.4	80.6976	0	80.6976	128.056	11979.9	38.8122	0	38.887	39723.5	661.866	119.336	685.452	666.677	177432	384.292	1117.86	828.14	24.5458	1057.45	193.105	87.8739	164085	242680	196464	6484.13	23.9588	7285.35	172397	0	176489	166.557	167203	518115	140833	72683.2	272106	326469	475.716
SAMN02334070	gut	Control	M	7547.92	7776.07	3504.2	0	8.4585	1525.49	0	13956.5	4.84312	0	4.84312	351.863	54752.3	97.9541	0	183.172	59062.3	16143.8	730.128	5019.48	19728.8	461114	3296.35	2093.13	4425.47	252.524	1176.73	9.52869	420.054	376720	473168	379247	16530.5	208.513	13482.8	377847	0	384425	485.349	378581	1.17611e+06	303051	168834	627021	731749	4986.01
SAMN02334072	gut	Control	F	315.05	390.826	0	0	0	364.615	106.114	145903	21.6357	0	21.6357	854.325	1083.58	3225.31	8.80849	31.3227	23444.9	1210.96	25.9983	27508	1121.11	54007.5	1318.95	5285.04	17043.6	8.64588	290.013	0	2192.44	64258.7	52618.4	48558	67421.1	24.3134	8018.11	31515.8	0	136680	7229.66	32583.5	193994	133013	219050	121549	52216.1	2470.93
SAMN02334073	gut	Control	F	1492.27	1931.44	5.07345	24.2497	1.3149	221.953	0	11769	90.2683	0	81.9488	221.448	3640.98	54.4137	40.9316	14.9846	29695.5	1605.35	29.2294	14651.6	3467.71	206074	577.146	1657.14	1637.84	1.36502	237.735	32.1927	170.643	185840	236835	189144	26164.7	2.69852	5741.53	205314	32.5692	155985	246.282	184272	599038	101588	82990.7	166818	365207	1113.17
SAMN02334074	gut	Control	F	28.3274	50.6693	0	51.6031	0.414339	314.875	21.3076	22973.7	136.163	0	104.632	3098.29	13216.6	683.018	104.851	16.2298	14180.6	7666.84	0	10425.3	81.0605	128232	823.192	8199.28	6795	3.48568	397.085	51.4537	786.844	120030	138676	144011	19922.3	29.4358	11617.2	140574	72.8476	122367	795.831	119237	400408	100272	76309.1	193272	228693	1612.43
SAMN02334075	gut	Control	F	1043.31	1516.47	0	0	0	4.9526	10.0384	1139.78	66.9524	0	46.9033	84.0242	596.621	36.984	15.0755	5.1059	32252.8	685.726	10.194	8270.32	2909.25	214026	51.3564	1919.05	1184.63	129.065	1801.82	4.85689	212.028	185674	220656	198849	13905.2	28.3712	3997.96	192435	20.0491	123775	108.622	185523	593845	92656.1	55179.6	101905	369046	214.103
SAMN02334076	gut	Control	F	1775.47	2610.12	0	8.02155	1.30486	3948.34	33.0696	8239.98	69.9904	0	12.1985	584.415	2110.52	4117.02	16.2988	182.909	27371.8	1314.94	89.6669	9930.12	4485.92	246097	15355.2	5076.58	15954.1	9.47902	1896.85	8.02463	4654.61	237306	240584	234875	45396.6	160.916	16256.1	202461	65.8134	146485	4268.89	209178	677721	129119	87058.8	84134.1	399602	12517.5
SAMN02334077	gut	Control	F	40.1672	50.0182	0	0	0	107.269	40.7666	9345.36	46.7839	0	46.7839	657.689	5453.53	124.965	0	28.147	43109.1	8409.75	226.814	15795.8	342.384	391880	282.095	2410.57	2566.19	0	2111.74	179.952	176.598	367119	413279	369222	31781	6.84694	28980.7	375530	0	276060	572.199	368571	1.1899e+06	249283	134956	295251	730497	642.715
SAMN02334078	gut	Control	F	3.7094	84.7776	0	16.6347	2.70595	2751.84	0	709.786	36.796	0	19.6751	1351.04	5094.56	2601.78	22.3563	292.211	11246.6	3251.25	22.5064	4387.36	140.001	235663	16751.4	6590.84	28322.3	8.4251	1038.53	44.3761	2349.49	233631	220996	242479	26946.4	6.22973	11416.5	224497	33.7555	98379.8	1808.13	217416	690886	101005	74179.8	112782	417551	2389.36
SAMN02334079	gut	Control	F	0	8.42918	0	6.39114	1.03964	1208.93	0	5373.27	165.345	3.35996	161.985	933.689	10866.5	138.158	6.39114	32.327	30924	2948.26	13.8613	12486.9	54.6586	248823	2597.18	1462.46	4560.91	556.69	261.403	35.1158	801.292	247843	302842	254193	20549.5	2.13362	8594.85	252095	6.39114	173726	1410.31	246384	770040	124572	64769.1	203340	470825	572.232
SAMN02334080	gut	Control	M	42.7418	24.7717	25.6336	81.6261	0	442.729	0	12467.4	93.4224	33.3764	41.3767	3452.41	39799.8	2589.86	100.343	43.1326	4506.52	46755.9	0	4985.77	182.054	129523	1124.14	16600.7	8012.16	1.53158	878.157	108.381	383.367	132646	140115	176595	25069.4	56.2384	6408.53	145305	100.295	155071	3714.64	142623	416683	172559	83631.5	349812	238284	1953.22
SAMN02334081	gut	Control	M	49.2683	60.3587	6.19654	0	0.990527	130.476	0	11197.2	32.5175	0	32.5175	189.505	3976.02	756.74	0	2.58808	7194.48	461.487	0.118945	686.283	176.699	244748	268.52	366.76	540.602	0.833296	353.748	249.985	757.284	241197	247739	243829	6727.03	12.277	1594.4	240483	0	43601.1	103.073	240292	727128	45438.7	22477.2	78530	474730	184.693
SAMN02334082	gut	Control	M	82.1237	142.334	35.3383	8.03942	3.9233	130.814	0	18894.7	159.388	12.6795	146.708	232.946	6020.76	34.9047	8.03942	0	26742.2	1841.64	24.4847	1945.97	309.701	195488	326.331	129.798	412.778	8.14253	299.745	52.1614	81.9517	188102	239482	196041	5954.21	13.8025	8015.85	195506	8.03942	113817	274.099	188643	578089	84964.5	64373.5	138210	374506	427.856
SAMN02334083	gut	Control	F	2184.32	2323.83	0	0	0	0	0	2665.38	124.52	0	124.52	84.9743	2080.2	44.7913	0	5.22023	18330	1576.68	60.5851	3331.01	4533.22	210176	27.9246	498.244	328.853	28.0183	525.064	92.5633	100.613	193968	227300	195811	9374.26	60.589	7668.57	196558	0	108544	104.665	192402	600636	73046.5	46155.4	107665	382835	169.765
SAMN02334084	gut	Control	F	99.7081	2373.91	0	0	0	76.5029	0	6201.32	126.219	0	120.264	74.1435	891.131	38.7512	5.97106	3.03327	1640.62	1015.46	18.321	3277.76	2543.08	267406	182.656	101.741	468.105	0	121.769	11.5599	102.863	252984	253015	259141	7775.58	373.172	1145	253736	5.95573	39163.6	77.1901	250810	767605	35798.3	20897.4	79591	499267	91.6224
SAMN02334085	oral	Control	F	2.34898	279.475	0	0	0	0	0	3273.66	328.167	0	18.5259	60.6942	285.713	0	0	2339.99	53.7781	0	25775	70.6923	11134.9	143262	1.54418	13.8455	2499.27	0	54.3101	6035.89	1.54418	756.03	8446.41	85905.7	1204.23	5431.31	28.7139	270.189	0	117392	583.01	58402.6	1576.39	103958	32213	173208	748.134	35563.5
SAMN02334086	gut	Control	F	3884.79	4534.44	471.261	0	0	130.91	0	4206.44	4.42435	0	0	1297.15	1131.99	1466.87	0	40.3997	3401.56	1613.85	131.037	15561.9	9330.31	280838	10061.8	1546.2	19406.3	0.749577	558.334	19.9185	9432.93	250472	233609	257106	33060.6	40.1934	5985.75	232108	0	110599	1085.52	233388	746430	106845	51497.9	140000	455320	2833.4
SAMN02334087	gut	Control	F	1975.28	2234.36	0	8.05511	0	802.801	33.208	4288.27	163.451	0	155.161	984.715	3277.96	910.368	8.05511	10.556	3797.16	490.933	16.473	21284.9	4420.18	196680	2933.03	4547.33	9688.83	0	1914.36	96.4023	928.184	182439	186827	185324	34297.6	32.1869	5888.01	182908	16.3456	97461.8	540.034	177423	566286	63684.1	64116.4	92814.5	348893	6030.54
SAMN02334088	gut	Control	M	644.58	987.402	0	0	1.85824	37.271	37.8021	4379.65	107.448	9.63355	78.9545	2266.2	2950.79	281.741	0	34.3167	28882.6	827.985	38.1046	6347.56	2021.97	161047	168.486	1494.39	112.321	0	629.279	100.206	129.583	145802	195645	153076	19719.1	130.176	3932.38	153239	18.86	142066	104.975	146819	470539	90163.9	52939	136001	289168	541.118
SAMN02334089	gut	Control	F	723.47	283.974	0	30.9356	5.91543	86.5172	23.9255	21246	117.73	0	109.77	376.278	2042.4	46.8952	30.9356	88.0535	17511.7	1519.72	0	19836	498.53	202110	526.829	2410.46	1566.46	1.30602	2239.13	11.5698	53.8258	192175	218187	197945	30949.1	122.096	2848.14	196202	38.8956	127799	725.498	192835	618562	90485.3	74325.1	135923	383227	411.601
SAMN02334090	gut	Control	F	191.641	660.086	4.58915	29.2466	0	14.8715	22.6073	32267.3	74.1263	0	74.1263	268.05	2533.44	18.4665	29.2466	93.3071	35466.8	1206.25	406.129	14429	2868.42	143502	70.0836	5221.02	184.548	1.23472	5156.67	65.4793	167.602	117643	181861	127695	27710.4	70.4186	5717.83	135686	29.2466	203652	125.634	121054	406992	123835	107053	180012	238996	1848.59
SAMN02334091	gut	Control	M	165.246	1010.47	11.6294	0	1.20561	248.728	0	288.742	56.4674	0	48.8394	527.626	603.112	1181.95	0	46.6196	59849.2	2250.72	67.8371	5522.96	1311.18	196487	564.157	6728.85	8115.56	106.342	4810.25	84.7531	415.01	176297	279555	187874	19468.8	37.6912	6373.7	202252	7.628	238582	434.387	174404	566895	131941	102615	189667	350328	902.994
SAMN02334092	gut	Control	F	74.2624	93.7426	0	0	0	42.1817	12.2333	6194.97	75.2728	0	63.0757	571.514	2858.45	220.497	12.2285	6.21202	8955.74	423.397	0.285658	3552.9	599.056	201533	128.523	1506.89	8413.49	0	254.073	20.7014	398.734	203374	215592	201002	21278.3	12.4335	3290.41	200110	12.1971	63591.6	946.881	198399	621856	50177.9	23180.7	76169	390022	105.537
SAMN02334093	gut	Control	F	1167.91	4809.86	0	14.4756	0	235.542	0	1261.5	229.479	0	95.3911	285.528	13553	208.701	29.4127	30.9029	6127.23	2494.62	75.7326	55705.6	6217.05	164998	10024.3	710.922	997.814	19.5503	1075.15	101.184	358.04	131304	141257	160536	67725.2	224.928	8120.55	144735	148.564	219655	304.141	126241	476812	163145	110781	283426	250116	1602.87
SAMN02334094	gut	Control	F	291.187	324.528	7.49078	0	0	0	0	2149.86	60.4097	0	60.4097	80.5712	269.766	115.004	4.91889	2.49877	5155.71	1572.87	14.5181	3572.92	643.289	257427	33.4999	315.202	45.8723	4.82808	84.6293	26.1772	128.343	254100	264858	261229	4082.22	9.75255	881.695	255451	0	38138.1	41.5423	254403	767777	23758.9	15544.4	36371.2	506515	279.731
SAMN02334095	gut	Control	F	252.145	3435.22	78.7085	0	1.23631	1785.43	7.84548	2700.34	11.7006	3.99555	7.70508	3184.35	60935.5	3078.87	0	384.446	226.326	878.488	23.1468	15515.2	3884.14	226743	17246	29671.1	154845	24448.8	338.271	15.2061	28207.9	294889	47792.5	213863	43200.7	80.363	42535.3	115929	0	286980	5486.98	103052	403447	353792	102151	326175	10991.2	4697.45
SAMN02334096	gut	Control	F	61.5607	239.277	250.92	44.2549	2.39963	1515.21	30.4075	1552.9	159.305	0	7.47767	2507.81	14235.7	11807.8	89.9203	139.749	32071.8	2309.66	0.355582	31147.6	3138.33	125733	17256.7	33049.1	61535.4	958.703	22639.7	14.7573	13302.2	223668	113017	117907	148450	222.743	24249.9	40168.2	196.082	380965	7938.41	71890.4	360425	353333	148758	231375	47250.8	8395.08
SAMN02334097	gut	Control	F	649.184	755.715	0	12.7129	2.32318	0	13.1233	16405.3	158.265	0	119.218	6575.06	1838.47	232.515	19.2719	94.747	3688.49	7920.84	110.336	5106.37	2228.26	141250	142.013	857.123	1327.34	0	430.457	22.1616	319.863	131682	135416	147477	14444.7	119.404	8340.06	137662	45.424	85740.7	893.237	131598	421862	82167.4	57641.6	151951	255910	1307.73
SAMN02334098	gut	Control	F	543.771	583.551	0	0	1.00245	0	63.5342	2732.92	172.781	3.23977	112.457	1262.99	696.83	181.558	19.0769	67.6291	5613.94	2259.99	113.433	11366.6	3181.1	181414	92.539	1096.43	584.578	1.04067	894.705	6.16489	208.226	167335	173930	188989	19027.3	62.4947	3550.43	171220	57.0837	87494.1	538.956	167664	529771	69372.6	36879	111816	330963	738.238
SAMN02334099	gut	Control	F	3.77365	17.24	4.50711	0	0	620.741	14.8138	191.117	91.0013	0	91.0013	357.707	7109.68	10.9069	7.40983	5.64728	23740	5319.77	0.519281	7464.33	369.62	200635	1718.22	2281.29	2054.79	65.4573	1274.18	85.7461	199.661	194029	236115	197938	15497.1	77.4279	4084.64	198363	0	120805	558.282	196175	609288	84249.5	49315.7	135841	384381	298.623
SAMN02334100	oral	Control	F	0	1128.3	0	0	0	0	0	1531.39	1067.72	0	0	62.7659	123.72	0	0	2227.69	44.9364	34.11	29192.4	67.0535	5276.34	86107.7	0	8.55942	472.205	0	24.6386	7493.32	0	502.439	11360.6	45137.8	1278.85	6736.4	51.0067	505.974	0	91502.2	241.463	48162	2502.35	66987.2	30571.2	135875	893.524	21997.6
SAMN02334101	gut	Control	M	91.5687	45.9995	3.63081	0	0	11.766	5.96209	1818.11	70.4849	3.04118	67.4437	257.856	8408.48	10.2171	0	30.9837	17364.3	1440.65	59.7125	552.174	282.881	212183	73.4892	327.493	389.891	0	459.015	92.0369	15.1031	197598	211659	203229	4651.58	110.264	5585.61	202713	0	94442.6	230.538	199783	620124	95289.4	44740.1	108634	394856	215.785
SAMN02334102	gut	Control	F	39.0823	320.92	7.77975	0	0	163.871	0	2966.02	219.909	0	219.909	236.773	1583.75	306.731	38.3705	29.7232	34090.7	1276.43	26.4999	7896.39	875.772	211002	430.018	1424.13	4400.63	142.329	828.118	80.3458	465.727	199998	259394	220809	14812.3	131.591	2756.47	205847	0	158052	218.142	202821	622472	92444.5	64331.8	123613	397387	990.903
SAMN02334103	gut	Control	F	106.799	203.677	4.3663	0	0	735.767	14.351	6693.75	141.577	14.6289	126.948	1049.7	2080.7	292.821	14.3567	33.0838	22967.6	528.708	56.5707	2219.28	710.596	243773	2125.54	7623.39	19860.5	4512.55	1620.87	76.2394	4814.42	234232	263567	240832	12235.7	72.591	3396.83	236003	0	111916	207.055	230472	715393	89072.2	57877.1	116189	455069	874.83
SAMN02334104	gut	Control	F	20.1183	48.6797	0	0	0	411.73	0	997.968	125.779	0	120.398	332.156	539.651	170.813	0	19.8181	11218.3	368.703	33.1409	4478.36	1378.8	176104	1422.29	387.721	2317.1	20.0547	324.489	8.07237	230.04	168206	183668	181492	14319.6	24.6809	2716.85	167431	0	59359.9	287.858	167312	520362	44722.9	24901.9	49740.1	331428	5327.62
SAMN02334105	gut	Control	F	134.376	300.964	0	0	0	7.47395	0	800.49	9.31336	0	9.31336	331.491	618.192	167.838	0	23.1142	1814.29	335.932	45.1194	14267.9	1561.54	330071	582.515	886.887	2652.43	113.513	341.034	1.83238	486.268	325510	323357	325291	22297.7	26.3287	1653.79	324570	0	47801.5	405.486	323372	996509	37826.3	21068.2	44897.5	644769	314.555
SAMN02334106	gut	Control	F	1.78232	84.2181	13.5661	0	0	39.0773	0	1822.56	215.059	88.3788	121.737	199.948	578.756	8.51122	0	3.77662	25637	1105.33	34.4882	616.311	252.875	297556	117.854	1879.82	2836.39	691.503	1304.14	54.8478	726.658	284076	314244	290182	7621.64	28.5013	3319.52	286203	4.94351	93506.6	65.4383	285656	875495	75009.1	45245.3	69835.8	566686	239.839
SAMN02334108	gut	Control	M	3191.53	3760.1	3.40628	5.42705	0	38.6342	0	66305.5	35.763	0	35.763	146.209	2671.49	121.104	11.0271	11.3792	38842.8	638.711	0	6777.75	7252.93	191521	239.341	1072.07	1767.94	0	1159.81	110.732	267.14	142200	183428	151173	5743.86	23.3403	1449.32	148816	5.42705	126936	91.4214	139109	453897	95114.8	124256	98280	276245	233.191
SAMN02334109	gut	Control	M	1248.14	3188.68	15.175	12.0855	4.91482	712.855	0	1557.18	110.271	0	110.271	141.389	1428.13	136.142	12.0855	0	14656.1	1854.12	30.6156	1624.54	5441.92	278943	1563.71	869.482	2525.38	7.14066	673.545	57.283	165.659	251311	265490	263561	7698.08	39.7348	3448.9	249329	12.0855	71389.4	95.3561	250637	762902	65457.4	34658.7	107115	492447	439.631
SAMN02334110	gut	Control	F	109.809	147.966	1089.93	0	0	155.894	0	57483.3	155.684	7.67512	148.009	1325.57	123.405	221.743	15.0646	65.6675	13663.1	2370.18	38.7433	1917.12	8300.99	182916	3007.69	912.891	3177.69	13.5595	778.518	369.588	881.178	152768	154120	162135	19734.2	54.9559	1335.64	155139	0	105019	193.629	156499	507644	156260	77109.7	194604	295914	4231.99
SAMN02334111	gut	Control	F	11.1005	4864.14	6.59676	0	3.41939	4724.4	0	9993.74	228.115	121.56	106.554	686.182	6115.13	39.9093	0	55.0935	10222.5	4815.3	0	22429.7	5034.4	148615	10043.7	9510.55	6919.11	0	1033.86	325.235	783.471	111435	129754	136278	36090.7	355.265	22315.2	126646	0	150191	642.291	110744	380519	117079	81756	205291	208503	2539.53
SAMN02334112	gut	Control	F	22.4495	52.4474	0	0	0	955.785	0	905.016	21.6548	0	21.6548	530.743	8447.8	2449.43	0	0	2619.08	2064.94	0	1574.53	74.897	51738.1	5350.93	12553.1	6595.31	21.6422	290.059	106.36	3423.98	52109.1	42975.6	76350.8	16742.8	46.4047	8995.77	49251.6	0	72724.2	1120.6	41256.4	168376	98573.2	29493.7	182855	73461.2	11627.2
SAMN02334113	gut	Control	F	440.862	895.009	9.33313	0	0	725.875	22.9886	28144	120.717	0	113.065	150.884	2218.61	80.9315	7.67198	31.7447	43835	4961.08	45.4669	2814.75	1583.21	132457	1734.84	2034.09	500.324	0	1969.45	33.4589	123.655	119551	201297	134895	15940.2	29.8824	8122.67	124477	7.65228	180887	126.702	123908	393957	115517	106435	170897	237384	588.439
SAMN02334114	gut	Control	F	207.127	4878.02	6.07253	0	2.09844	308.297	33.2386	1616.82	88.4768	0	75.1997	313.487	1981.75	126.959	6.65562	74.6281	7649.13	1755.43	13.0351	9017.68	5125.26	283084	699.741	1359.54	2198.47	16.3382	1201.03	54.55	167.044	244848	243302	255356	15330.2	37.1864	8391.85	246498	13.2771	81286.3	279.253	241193	758610	74075.4	42152.5	123773	479122	672.637
SAMN02334116	gut	Control	F	569.632	755.121	0	6.13982	0.99876	206.054	6.33804	4178.77	31.113	0	18.6739	797.865	2575.97	997.913	12.4754	51.9622	27935.4	2212.96	207.099	21982.4	1815.43	246331	964.059	1994.6	3203.95	8.29465	321.226	33.6942	1239.28	229448	274060	229276	31658	86.1903	4996.67	239202	12.4591	170833	699.428	228301	723894	109791	76108.2	165695	440110	2127.87
SAMN02334117	gut	Control	F	4840.91	5938.83	4.97526	0	0.859632	462.185	10.893	1421.8	93.9376	2.7782	85.7204	382.825	1326.36	80.9034	5.45299	12.6666	12298	644.151	0.254764	19539.3	10793.3	266731	1041.07	2390.64	2667.23	5.35232	654.743	28.8118	130.057	218639	219487	235571	29444.7	9.81653	3883.51	215925	5.43899	95056	288.186	212795	685259	81411	48289.6	107691	420732	193.558
SAMN02334118	gut	Control	F	120.125	444.028	5.04861	16.0874	13.0846	2028.7	16.5805	56022.9	113.892	0	97.8572	444.689	3072.29	191.404	65.8878	118.884	40738.1	1149.52	49.7709	35588.5	1253.87	312999	4209.52	7093.32	38823.3	16.3	6353.17	176.56	343.767	287451	359347	309743	62365	71.6543	15501.5	308568	16.0874	336771	768.668	289907	950864	224862	213951	254510	572809	12839.4
SAMN02334119	gut	Control	M	503.564	2001.4	2.01447	0	2.08838	52.2246	13.2317	3657.51	104.223	0	97.6164	46.4211	2185.47	69.8734	0	22.36	24881	431.695	45.4725	1182.34	2444.27	221247	142.931	1063.63	86.4277	2.16799	1275.39	73.4254	100.052	203803	249086	207986	6793.81	0.754004	6749.23	204894	6.60671	105883	53.6381	205077	626530	67172.1	39807	119499	403716	308.167
SAMN02334120	gut	Control	F	52.0953	55.2847	1.65271	0	0	53.5576	0	418.71	40.0432	0	40.0432	158.467	3191.7	21.997	0	8.48216	19646.6	1762.29	48.1664	9727.08	1022.66	219348	136.243	105.131	665.246	0	191.904	0	151.039	214575	249056	225240	15367.2	10.6194	2319.03	218878	0	111453	197.255	216550	667737	68204.5	43158.7	92423.6	427354	392.536
SAMN02334121	gut	Control	F	229.142	383.931	0	5.03796	0	1265.5	10.3848	803.376	71.5055	0	71.5055	1376.27	2517.39	991.543	5.03796	60.3777	22407	365.281	87.1851	733.777	1284.51	272550	2887.41	6099.58	5785.46	11.0559	3548.93	10.0798	1128.65	272684	301957	263689	21245.4	28.5388	7439.47	264133	5.03796	121222	2854.03	262814	801207	78847.8	49128.9	67929.4	512699	461.17
SAMN02334122	gut	Control	F	12.0108	15.1569	0	0	0	88.2467	0	5707.4	223.596	0	223.596	46.8557	1476.31	236.674	0	0	9616.4	1192.97	0.348608	3772.02	245.492	242904	290.364	306.891	792.242	8.54501	370.333	50.5267	271.171	239873	258108	256003	12048.6	21.5095	1729.55	239540	0	62182.8	152.075	241115	730482	48392.6	26359.4	74245.7	476403	317.267
SAMN02334123	gut	Control	F	145.077	251.5	2.64826	0	3.08421	214.548	17.3947	3438.05	76.997	0	76.997	304.661	1950.36	101.344	8.70766	69.206	16045.9	1950.83	17.4312	24013.2	739.613	209166	490.484	15344.3	822.335	17.0938	278.459	37.8982	117.443	207015	236376	213070	32307.3	0.365189	3567.32	216786	0	127224	544.858	211748	661603	80143.4	47261.3	138823	409711	469.784
SAMN02334124	gut	Control	F	2740.32	13767.8	7.09725	22.6153	1.83941	68.9977	11.6543	1753.34	103.175	0	103.175	119.71	801.376	48.9599	22.6153	57.1706	28674.6	3682.43	41.1616	2558.77	17055.8	323813	217.943	1176.16	228.971	0	484.816	157.537	58.7634	235844	279181	244463	6461.46	727.317	3901.99	228652	22.6153	151891	214.137	222584	702267	90238.9	60075.1	221341	440700	631.728
SAMN02334125	gut	Control	F	16.6228	6.45574	4.41602	7.0358	9.43853	608.196	7.25146	636.878	82.0292	0	82.0292	164.962	4635.57	86.3823	7.0358	14.7523	14805.4	1412.11	14.364	11560.2	88.9865	155690	1403.69	378.044	1808.57	13.0667	290.739	21.1155	173.225	151906	175342	156511	15508.6	35.1912	4581.15	153482	7.0358	88537.5	164.765	153194	474622	58286.8	45187	68747.9	299314	678.36
SAMN02334126	gut	Control	F	23.371	116.024	7.30908	23.2903	18.9431	840.842	12.0021	5624.57	196.771	55.099	141.672	916.073	8190.88	56.0104	23.2903	27.4766	26793.7	4111.57	0	2865.67	348.559	145089	1911.7	4099.28	8842.87	23.5982	1051.22	11.5367	215.929	130448	182980	146266	10630.2	40.2354	15073.7	169746	23.2903	161920	533.973	136417	455401	124737	72540	242050	258041	2656.15
SAMN02334127	gut	Control	F	9.13577	22.0573	43.2457	0	0	175.102	0	12505.6	76.8049	0	76.8049	201.561	16416	864.325	0	23.9904	10387.6	3661.95	70.1198	1358.41	137.679	135374	645.9	1057.06	7729.18	433.643	463.981	47.8524	1286.98	119143	133523	204613	9393.82	21.0419	6162.47	123205	0	118821	190.448	116515	366781	159692	39585.5	323005	228867	1240.83
SAMN02334128	gut	Control	F	223.885	373.861	0	6.77439	1.10198	151.566	62.8382	52027.8	79.1902	0	65.2455	609.14	926.248	203.475	13.7647	24.8574	11836	896.94	21.1218	18186.6	980.264	210958	410.837	552.833	1019.99	6.86127	327.248	30.3581	261.119	196275	197877	199312	23117.8	28.7487	1532.65	201036	20.7191	67234.8	293.403	194962	622024	61401.7	92814.5	58694.4	388574	1208.02
SAMN02334129	oral	Control	F	0	577.524	0	0	0	0	0	2387.98	121.053	0	17.5464	50.1981	179.152	0	0	1188.32	23.9591	18.1867	18790	88.6534	6347.06	60383.5	0	0	817.08	0	0	3844.32	0	537.194	6153.25	34282.6	313.25	2175.23	74.4933	481.984	0	62712.7	875.454	30889.5	1362.09	51447.7	21067.9	88490.7	745.162	16421.9
SAMN02334130	gut	Control	F	74.0432	140.06	0	0	0	260.347	0	356.747	135.175	0	135.175	692.13	2966.58	892.424	11.0067	34.3603	13699.4	3250.51	120.181	1134.1	268.302	408307	3560.01	4703.38	6252.53	1.80129	2218.93	64.0248	1056.07	403519	394252	401840	20176.2	111.188	3139.12	395225	0	88413	1722.08	396542	1.21435e+06	95057.8	42932.9	96965.3	774225	551.957
SAMN02334131	oral	Control	M	17.0673	709.454	0	0	0	0	33.4731	699.088	130.042	0	32.9262	0	852.439	4.11077	0	2241.81	224.879	34.1277	24253.2	66.67	3829.28	64023.1	0	33.9929	1826.87	0	32.1751	1310.57	4.11077	2309.76	5295.09	26013.7	800.439	1812.8	70.6752	1551.71	0	58125.9	740.873	34780.3	5242.38	55212.8	24934.6	97583.7	3356.76	14004.5
SAMN02334132	gut	Control	M	662.879	607.967	3.61381	11.5154	0	117.109	0	7012.8	111.557	18.1616	93.3954	198.359	4983.77	1139.79	23.3978	6.03623	22913.1	1476.25	23.2719	5918.74	1187.2	132268	418.846	360.517	545.863	46.6523	405.74	269.475	1353.03	125340	157470	141558	14430.9	87.6347	2698.59	123163	11.5154	129432	39.5146	122853	382008	93794.2	55632.5	120608	238861	887.37
SAMN02334133	gut	Control	F	50.7645	171.77	8.64289	0	0	261.246	18.9264	19143.8	84.4012	19.2929	65.1083	189.493	7070.52	69.2144	18.9338	26.4503	18994.3	6208.55	28.1628	7967.18	347.918	167064	666.706	5242.64	1266.53	20.1408	425.832	18.3279	200.935	162245	201616	172682	9497.74	16.0929	7682.65	170145	0	122221	172.076	183142	530370	113444	65907.2	235753	323197	1135
SAMN02334134	gut	Control	F	10.6517	141.994	0	8.02999	1.30623	3748.33	0	233.559	165.159	0	165.159	179.767	9909.54	973.994	57.7456	76.3773	5264.44	2033.55	0.38712	16115.6	174.189	182702	7902.12	566.675	1594.91	227.723	421.386	87.9293	1598.75	181464	183436	194437	27533.2	139.868	13459.7	180256	8.02999	92373.1	224.925	182034	565876	84226.1	52435.1	96819.7	351335	396.966
SAMN02334135	gut	Control	F	69.0852	130.29	11.2667	0	0.730003	209.937	4.62521	46875.6	31.9166	0	27.2978	267.839	6108.94	52.6947	9.2614	5.88094	3178.21	4187.5	18.5555	6763.01	227.386	138172	463.39	1078.57	1144.78	0	898.093	0	73.5028	135050	138051	138233	11526.8	51.5615	6852.67	139795	4.61881	100790	147.458	136110	432752	101187	31925.2	267287	267592	224.352
SAMN02334136	gut	Control	F	30.7515	29.1308	4.53884	0	2.35268	44.1255	7.46496	7503.9	95.3078	0	95.3078	278.681	1441.45	15.5182	7.462	18.9533	4762.07	775.088	0.348625	6457.45	132.279	249512	297.492	441.599	352.171	1.22118	299.634	43.2912	229.817	247198	255368	252691	9545.58	2.59299	848.67	248907	0	36604.2	161.777	248250	753678	26379.5	24117	38484.2	493895	402.126
SAMN02334137	gut	Control	F	56.0929	319.608	0	23.5469	0	1923.71	0	32298.4	194.956	0	194.956	1190.11	3583.89	3370.91	31.6461	41.4422	18924.1	3414.57	0	8450.95	392.285	167489	4878.34	2211.38	27225.2	0	1083.32	16.3392	3604.58	169797	179131	165767	33811.1	64.9597	8949.08	151357	23.5469	102494	1769.82	158364	504499	93002.6	81112.8	114274	300656	844.251
SAMN02334138	gut	Control	F	26.2128	251.734	0	0	0	479.631	0	20300.5	68.3054	0	68.3054	883.983	1425.53	384.521	0	25.7918	15403.9	2210.47	0	11304.6	296.338	152872	1297.66	3601.78	2232.6	94.5032	410.068	85.8978	603.781	149996	178239	170686	18032.3	21.0417	5616.57	155352	0	84487.1	516.25	148576	466013	48505.4	57220.8	62115.4	293439	603.485
SAMN02334139	gut	Control	F	308.725	444.526	0	6.95449	0	1485.24	14.3353	12153.6	28.2022	0	28.2022	952.326	9155.54	766.509	6.95449	331.737	35787	1914.65	0.167636	12672.8	723.657	168962	8097.27	6555.55	8495.87	77.508	824.786	38.2537	1084	144819	198564	174138	32385.7	101.121	23188.6	156335	6.95449	230539	2407.36	142304	477179	163684	110540	204906	261278	3691.46
SAMN02334140	gut	Control	F	2537.2	3264.06	0	0	4.16192	442.332	0	19578.5	78.6479	6.72534	32.4232	5402.07	4969.42	3130.42	52.8014	63.7044	5539.35	2997.69	26.7781	22809.6	6356.78	95816.5	1432.93	4409.15	18779.6	0	665.414	19.1375	425.996	70310.8	81709.5	111381	40159.7	155.665	8066.13	87094.6	39.4994	130097	357.321	66670	252229	94356.9	81473.1	188747	130915	1011.96
SAMN02334141	oral	Control	F	5.25081	953.749	0	0	0	0	0	3526.79	565.793	21.8549	5.26817	81.4745	143.175	0	0	3009.9	53.9774	0	59511	10.8011	21582.6	203002	1.75646	3.49873	1079.07	0	41.1841	4400	1.75646	502.9	6028.55	108434	944.305	8091.13	21.7574	369.306	0	150255	1125.3	89640.5	1715.86	163776	78025.4	277679	679.185	43957.3
SAMN02334142	gut	Control	F	9.75369	7.35657	3.55925	0	0	0	0	9179.23	120.731	0	120.731	334.283	22040.7	24.4039	0	21.2396	47637.2	6983.8	69.3564	27615.4	323.623	432789	104.03	3956.91	6028.97	247.062	1249.01	309.627	340.299	392115	507514	422140	17090.2	33.7173	5576.08	431325	0	309204	320.599	393449	1.22908e+06	174790	124849	303141	782674	924.668
SAMN02334143	gut	Control	F	65.6744	123.332	45.415	0	86.2803	98.0741	0	24320.7	282.703	152.097	114.064	425.474	3422.66	1199.15	16.5852	0	6542.01	4712.15	0	2849.23	466.835	49547.7	915.268	13207.3	17046.7	4029.05	356.44	144.555	4269	43592.8	58426	61711.6	24017.4	135.555	8798.25	63064.8	16.5426	140359	714.261	52230.6	180277	144911	74311.4	267736	77914	5294.31
SAMN02334144	gut	Control	F	59.801	97.479	0	0	0	13.2129	40.1718	293.412	151.576	0	144.89	328.372	731.402	29.6006	6.70325	12.1656	27871.5	819.148	13.8885	9368.09	267.156	206847	46.3265	820.142	106.26	0	1208.81	74.2673	42.677	200368	249523	216512	16092.5	13.7017	2991.4	201548	6.68604	114099	161.042	203542	626039	66534.8	46108.2	73987.1	401108	210.564
SAMN02334145	gut	Control	M	1134.91	969.646	1082.11	0	0	278.473	15.1188	13797	89.2305	0	89.2305	321.441	12513.5	214.731	0	2.56313	7406.79	1772.66	124.622	229.257	2682.7	216778	791.452	491.445	459.751	7.43154	402.036	172.636	233.655	199721	201829	205297	4595.34	53.4486	2371.99	201344	0	75532.1	127.67	205695	615870	91339.7	42599.9	159698	394602	1288.96
SAMN02334146	gut	Control	M	2618.36	2832.82	5.11239	0	2.64998	728.954	0	65868.8	165.658	0	132.125	771.498	3642.4	276.106	16.8099	46.9663	64603.2	2807.39	50.007	17302.2	5515.72	98861.3	2113.05	9240.8	16712.9	3409.69	583.643	170.576	4289.56	60584.3	150792	75040.6	29968.3	16.9909	10821.9	79138	33.5334	252198	212.425	55404.5	221714	169410	202682	206770	105506	2395.31
SAMN02334147	gut	Control	M	6.04607	19.9005	3.1444	0	0	64.3385	0	4846.33	91.626	0	91.626	105.579	2553.21	33.8125	0	7.10625	9366.1	2238.14	82.4739	1513.15	53.6942	236435	160.872	398.628	349.246	1.52621	369.723	238.657	57.988	232847	250387	245226	4402.34	17.5703	2910.26	235128	0	54621.4	102.624	234627	708138	45761	23900.7	75414.7	465496	392.504
SAMN02334148	gut	Control	F	329.523	776.729	0	0	0.190046	813.593	0	4073.13	7.28784	2.48866	4.79918	318.079	2316.08	292.284	9.76938	69.6707	8419.24	79.5889	0.114107	6500.69	1165.89	237296	2215.47	537.441	2947.79	0	193.612	16.5529	498.072	232441	242678	232226	12683.1	40.4991	5800.79	231097	0	65421.6	390.903	230055	709453	54330.1	28886.8	87528.1	453645	3634.61
SAMN02334149	gut	Control	F	4123.48	5555.05	0	8.69671	0.349144	0	0	4563.54	58.1275	22.8602	35.2673	1219.62	4491.95	1759.02	8.69671	103.752	4374.72	8919.23	401.444	646.104	9775.53	315953	164.266	658.97	546.185	0	1006.63	26.0202	2090	277638	270924	284829	14730.8	988.156	3103.13	263017	8.69671	128221	450.651	267700	809645	111357	53571.7	177609	524746	784.433
SAMN02334150	gut	Control	F	643.526	1005.37	4.02669	12.831	0	574.149	112.407	1328.89	9.75617	0	9.75617	253.619	3682.53	657.528	19.451	44.2066	23804.1	1786.49	0.309287	18356	1398.72	161972	1491.73	2946.9	5541.98	0	1368.56	0	218.607	150806	183191	153233	36393	32.6469	12632	158922	12.831	154389	535.735	159129	514056	126331	75308.7	232746	287605	611.147
SAMN02334151	gut	Control	F	3.40025	120.133	0	0	0	889.076	10.4771	2809.49	15.5372	0	10.3059	725.421	1937.97	746.466	0	17.5116	2080.1	1105.59	25.734	11972	699.259	254226	1963.45	2943.69	5530.72	10.2959	1331.63	20.2766	915.377	254258	256307	272131	21224.7	28.1656	3840.83	250498	5.23131	55917.7	351.292	251155	766897	42548.8	29903.6	49483.9	493534	214.073
SAMN02334152	gut	Control	F	481.911	320.08	0	0	3.30395	247.868	41.9331	43455.8	62.8515	21.3557	20.5914	2620.64	1377.53	1172.07	0	0	7271.6	1173.85	0.979171	4275.85	547.538	160721	934.352	4008.66	2697.66	20.5713	84.3897	0	277.13	152177	169173	153609	7953.8	45.4369	4814.24	163131	20.9045	58027.6	878.698	151935	468851	42700.5	68115	64969.3	300098	1081.57
SAMN02334153	gut	Control	F	259.73	752.183	0	0	0	676.94	0	5220.37	93.3685	0	84.3541	4964.24	4579.96	130.038	0	37.0619	48437.6	5369.45	17.6694	11182.1	1494.13	194911	4383.98	15770.6	51397.6	11938.1	753.793	65.5301	13577.5	141391	143751	157791	22991.1	261.298	7834.1	139378	9.0144	166394	632.433	130289	459309	190570	109109	169442	253087	2128.07
SAMN02334155	oral	Control	F	0	16.7138	0	0	0	0	0	125.282	0	0	0	52.2993	253.32	0	0	145.213	0	0	2378.4	18.4495	703.727	17445.6	0	0	506.641	0	35.7277	332.216	0	362.809	1350.66	12313.3	340.747	2453.53	0	18.0422	0	16156.8	357.685	7584.69	287.69	11167.6	3922.94	23969.2	198.192	4847.24
SAMN02334156	oral	Control	F	0	38.6234	0	0	0	0	0	145.956	10.5611	0	10.5611	0	41.8135	0	0	234.897	0	0	5804.24	21.3172	1669.57	18075.2	0	0	188.12	0	20.6405	124.672	0	52.3746	384.334	6835.11	187.21	291.287	0	0	0	15904.4	475.273	9279.52	135.969	16659.9	7011.12	28176.2	41.7628	5126.36
SAMN02334158	oral	Control	F	0	223.058	0	0	0	0	0	207.545	63.9639	0	0	62.0418	241.481	0	0	206.717	5.55225	0	7255.89	0	1436.99	21574.2	0	0	515.147	0	47.6812	1551.45	0	359.824	3094.18	12294.4	430.367	1860.29	0	19.2355	0	25717.4	127.295	11093	287.323	16796.6	6736.39	36325.1	127.997	4242.93
SAMN02334159	oral	Control	F	0	1580.08	0	0	0	0	0	113.105	22.6551	0	0	21.9744	843.889	0	0	73.2162	0	0	1148.01	23.2556	574.497	11585.8	0	0	1710.58	0	0	181.031	0	885.805	519.672	10049.5	22.6551	582.399	0	0	0	12823.7	202.888	2402.61	22.6551	5917.26	4086.13	8538.16	0	1135.6
SAMN02334165	oral	Control	F	0	240.368	0	0	0	0	0	85.7613	0	0	0	0	751.752	0	0	324.857	0	0	1574.38	0	2532.29	15973.1	0	0	1503.5	0	85.6359	114.564	0	844.74	865.463	11142	513.815	1148.92	0	0	0	16915.5	257.201	6492.17	256.908	11963.1	5014.06	22854.1	85.6359	4304.29
SAMN02334166	oral	Control	F	16.6639	351.326	0	0	0	0	0	964.853	81.9955	0	41.3457	26.408	123.503	0	0	560.287	0	0	3175.24	726.052	2181.64	25716.5	0	2.74587	286.511	0	315.14	1546.72	0	374.992	4007.73	25307.3	2279.1	2001.27	8.91603	78.7343	0	33968.7	2309.24	10623	1370.49	20136.7	7521.99	36499.3	498.567	5914.79
SAMN02334167	oral	Control	F	0	256.901	0	0	0	0	0	406.39	8.33503	0	2.80987	26.7957	61.1863	0	0	564.203	0	0	13290.4	0	3107.86	35641.7	0	0	294.741	0	0	400.846	0	74.6538	519.667	11661.6	36.2596	1066.15	0	5.54638	0	30120.3	203.264	20939.8	50.0889	31702.2	12320.9	62661	30.5878	11284.3
SAMN02334168	oral	Control	M	28.7013	87.26	0	0	0	0	0	2973.95	1571.87	0	0	141.826	220.808	0	0	1063.24	12.6923	0	20530.2	169.352	2155.17	55943.6	0	12.3464	490.75	0	217.996	7013.78	0	755.109	14310.3	44007.9	3070.83	5662.6	0	53.8689	0	101993	1061.02	39449.2	2423.03	60053.8	21831.5	138121	358.863	17074.2
SAMN02334170	oral	Control	M	0	548.989	0	0	0	0	0	55.0896	9.38218	0	9.38218	0	260.02	0	0	281.568	0	0	4764.53	0	874.35	17665.7	0	0	520.041	0	0	119.739	0	295.002	640.857	8556.24	121.155	962.736	0	8.8767	0	17897.2	367.146	9055.75	111.772	14839.1	5937.6	27527.4	83.6259	6251.42
SAMN02334171	oral	Control	M	0	24.6223	0	0	0	0	0	198.922	0	0	0	12.841	79.9681	0	0	342.278	0	0	5897.84	13.5897	1710.75	21428.7	0	0	266.519	0	13.1583	198.432	0	117.721	528.687	11258.5	171.803	917.67	0	0	0	14840.6	447.892	9046.84	79.2916	16055.4	7680.29	27973	52.975	4220.84
SAMN02334172	oral	Control	M	0	364.975	0	0	0	0	0	176.159	44.2374	0	4.98991	9.51703	49.39	0	0	783.817	0	0	4043.48	10.0719	3236.45	21202.4	0	0	167.899	0	9.75219	613.31	0	77.0717	1017.6	10374.8	162.197	6678.24	0	0	0	26759.9	400.296	12196.1	127.95	21744.9	6390.18	45273.2	54.2286	5985.3
SAMN02334173	oral	Control	M	4.12747	125.815	0	0	0	0	0	122.764	30.8541	0	6.25503	0	24.7648	0	0	201.616	0	0	6746.79	12.6255	974.174	15931.3	0	0	61.9073	0	0	448.931	0	42.3979	835.886	6827.43	68.3068	915.242	0	0	0	18141.4	501.786	9709.93	62.0517	16060.4	6722.84	30227.5	18.6876	4664.65
SAMN02334175	oral	Control	F	0	647.122	0	0	0	0	0	658.565	176.421	0	0	123.586	29.6016	0	0	370.034	0	0	7509.62	0	3272.52	30927.2	0	3.31031	427.459	0	29.2246	1240.13	0	77.023	2002.11	17742.6	387.968	1198.09	0	0	0	28679.9	859.89	13647.4	301.949	23960.7	9302.84	41207.5	57.1484	7830.08
SAMN02334177	oral	Control	F	28.7348	191.36	0	0	0	0	0	265.067	0	0	0	18.3067	418.023	0	0	182.988	0	0	8320.03	0	928.207	18735.1	0	0	931.015	0	18.7591	425.128	0	626.019	1826.8	8030.02	207.35	2077.25	0	0	0	20725.2	262.927	11077.5	184.47	16164	8066.69	35145.2	113.554	4648.33
SAMN02334187	oral	Control	F	64.8314	302.114	0	0	0	0	0	263.812	81.3223	0	0	0	40.9351	0	0	459.926	0	0	6630.75	20.8694	1020.24	16161.4	0	0	102.33	0	40.4138	985.938	0	97.5228	1117.7	7548.15	334.016	1012.65	0	0	0	20470.5	619.268	9911.61	269.11	15513.2	7460.11	33319.8	50.625	4866.02
SAMN02334188	oral	Control	M	0	54.3813	0	0	0	0	0	308.01	58.4789	0	0	72.9277	159.798	0	0	674.237	0	0	10746.7	25.7266	1049.18	24534.9	0	0	328.003	0	8.30331	946.245	0	287.313	2493.3	9780.87	183.825	2334.65	0	10.0492	0	36354.5	755.783	18429.5	158.915	27469	11306.6	62099.2	83.8299	10036.3
SAMN02334191	oral	Control	F	0.978571	526.077	0	0	0	0	0	3262.92	1816.96	0	14.8299	28.2844	58.8515	1.48119	0	334.141	0	0	2941.18	11.9734	3751.19	37420.2	0	1.96978	1486.91	0	5.79665	6493.69	1.48119	92.4758	10096.9	39384.6	2046.98	2271.12	1.48119	11.8801	0	56148.9	296.952	16433.2	1992.38	28393.3	7544.15	40062.2	123.82	7829.96
SAMN02334194	oral	Control	F	0	22.4674	0	0	0	0	0	1215.06	791.248	0	0	5.85856	97.2922	0	0	1600.63	0	0	19578.8	12.4003	3542.85	61527.9	1.02414	0	463.059	0	6.00332	12859.5	1.02414	216.505	15308.6	38907.9	921.095	2115.54	0	16.4859	0	74516.9	216.366	32349.6	897.249	48481.2	19982.6	88667.2	75.6892	14023.1
SAMN02334196	oral	Control	F	8.82503	10.3997	0	0	0	0	0	5628.41	5511.42	0	15.6391	8.52219	9.63572	0	0	3295.78	0	0	18109.3	0	2597.57	83815.4	0	0	132.63	0	0	13091	0	28.1253	24170.3	56501.4	5607.26	22880.6	9.63572	28.9072	0	121629	131.141	63454.4	5621.3	65471.2	22683	146126	48.9299	23098
SAMN02334197	oral	Control	F	0	205.552	0	0	0	0	10.7648	1538.35	1491.84	0	15.8582	20.8467	136.035	1.31991	0	302.325	0	0	5116.44	0	2276.27	26115.3	0	0	303.452	0	82.648	7492.28	1.31991	237.985	11042.2	31662.1	2156.47	2998.16	1.31991	21.5296	0	51058.3	579.196	13841.4	1884.47	21350.1	6542.99	39337.4	221.39	4019.13
SAMN02334208	oral	Control	F	0	405.742	0	0	0	0	0	217.386	46.7479	0	0	0	141.189	0	0	180.835	0	0	4639.5	15.9956	1371.3	16784.9	2.64216	0	285.02	0	0	404.628	2.64216	213.265	1116.97	8959.15	70.2274	1724.03	0	0	0	15830.3	201.572	7816.59	70.2274	13602.3	4576.67	26603.3	23.4795	3766.39
SAMN02334209	oral	Control	F	0	483.205	0	0	0	0	0	106.933	0	0	0	0	67.0661	0	0	528.134	0	0	7997.84	13.6765	1121.19	21742.2	0	0	214.581	0	13.2424	586.391	0	73.2287	729.681	8859.36	106.222	1151.95	0	0	0	23137	344.696	12769.4	66.4944	21557	8716.8	43390.9	40.0096	7602.63
SAMN02334210	oral	Control	F	0	289.515	0	0	0	0	0	1178.53	1073.07	0	5.65462	21.5696	190.295	0	0	247.198	0	0	7301.99	11.4136	516.887	20456	0	0	425.348	0	22.1026	2079.45	0	242.236	3711.65	13698.6	1267.47	674.052	0	8.02495	0	25916.6	491.394	12217.9	1195.5	16518.4	7960.94	31410	66.9191	5338.83
SAMN02334211	oral	Control	F	0	283.188	0	0	1.50602	0	0	157.45	41.6052	0	4.69301	0	306.578	0	0	571.731	0	0	1348.67	0	3038.65	31808.9	0	0	715.309	0	18.3439	507.752	0	332.613	1360.81	23455.9	281.735	2181.36	0	0	0	19903.2	330.566	8371.71	222.011	16250	4762.96	27807.4	134.332	5028.32
SAMN02334215	oral	Control	F	0	661.479	0	0	0	0	0	440.952	35.8249	0	0	35.7572	24.1145	0	0	1177.64	0	0	11537.5	12.2581	6929.03	59203.7	0	1.00883	361.547	0	5.9345	2449.2	0	80.264	3059.09	35540.6	91.4705	5315.57	0	12.075	0	59755.6	107.952	26620.1	93.3947	50134.2	15383.5	93084.3	34.9341	15651.3
SAMN02334218	oral	Control	F	0	454.003	0	0	0	0	0	117.201	8.56153	0	8.56153	48.987	254.225	0	0	54.4065	0	0	3978.2	0	1397.69	20256.7	0	0	508.45	0	33.465	193.04	0	340.654	1649.62	11803.6	539.644	2252.53	0	8.10027	0	26442	1892.93	9566.8	430.688	15771.1	5987.86	35607.5	338.073	4000.09
SAMN02334232	oral	Control	F	92.0343	126.675	0	0	0	0	0	402.209	235.093	0	3.46461	33.0395	68.9102	0	0	872.582	0	0	14792.1	6.99316	1769.36	32600.9	0	0	226.292	0	20.3135	1894.45	0	210.725	2574.3	12842.1	401.671	1155.19	0	0	0	34367.4	101.684	20731.8	438.6	28637.4	13063.7	60052.3	54.6162	9677.55
SAMN02334233	oral	Control	F	0	693.728	0	0	0	0	0	643.226	431.635	0	7.43891	0	311.746	0	0	272.691	0	0	5800.12	15.0151	905.587	19446.6	0	0	647.933	0	0	1558.03	0	377.577	3321.33	11576.9	512.91	792.687	0	7.03813	0	29099.2	378.432	10818.2	505.471	17027.6	6396.42	36416.8	58.9582	4261.2
SAMN02334234	oral	Control	M	0	21.8193	0	0	0	0	0	399.101	46.9267	0	0	11.3791	342.511	0	0	286.946	0	0	1126.05	24.0852	1952.62	14281.9	0	0	826.697	0	81.6223	668.594	0	451.038	1603.75	15099.1	548.445	2057.22	0	0	0	25767.2	1529.25	5103.38	303.578	15009.6	4372.73	20803.2	93.4069	2845.38
SAMN02334235	oral	Control	M	0	131.492	0	0	0	0	0	1268.12	108.769	0	0	75.6881	350.406	0	0	297.564	0	0	6602.49	22.3303	1916.19	23495.1	0	1.83777	855.894	0	32.4322	1474.4	0	396.168	2035.22	11623.8	350.792	916.362	0	0	0	22025.7	272.415	12350.4	255.333	19113.8	7425.85	34267.1	74.3488	5855.53
SAMN02334237	oral	Control	F	6.21027	969.462	0	0	0	0	0	1353.74	249.991	0	9.41144	30.9589	93.154	0	0	806.665	0	0	13844.1	0	3944.09	51846.3	6.22825	1.04227	764.724	0	18.3935	2341.74	6.22825	308.745	4109.42	25356.1	524.048	2252.15	0	12.29	0	58735.2	338.642	28127.8	435.786	49571.8	17919.7	91076.2	126.016	14152
SAMN02334238	oral	Control	F	0	115.563	0	0	0	0	0	383.531	212.385	0	5.26659	0	114.683	0	0	137.509	0	0	4799.68	10.6304	1341.39	17733.4	10.4964	0	344.079	0	10.2929	958.04	0	159.186	1926.74	11409.6	310.878	889.016	0	0	0	20111.8	463.71	8463.61	306.222	13610.7	4289.34	24324.1	31.2288	3792.49
SAMN02334241	oral	Control	F	0	34.0301	0	0	0	0	0	220.078	109.783	0	0	11.8315	305.152	0	0	374.503	0	0	9357.91	0	1281.93	21197.9	0	0	675.382	0	24.2478	756.609	0	317.295	1420.48	8182.92	310.409	1502.38	0	2.93461	0	25387.6	521.922	14279.8	237.665	20086.7	8846.26	44808.7	79.387	7006.16
SAMN02334242	oral	Control	F	0	2392.76	0	0	0	0	0	281.148	61.4129	0	8.90169	0	252.688	0	0	321.077	0	0	3255.3	35.9353	690.841	32128.3	0	0	493.408	0	17.3973	543.489	0	749.472	5016.23	21604	438.881	5925.83	0	16.8442	0	43749.3	2002.97	15211.8	377.788	24354.6	8668.23	63046.6	263.777	8735.72
SAMN02334248	oral	Control	F	0	1643.51	0	0	0	0	0	642.07	194.965	0	15.2339	0	588.061	0	0	598.541	0	0	4718.73	0	2763.67	31969.7	0	0	1236.41	0	59.5458	882.784	0	887.33	3275.7	20202.1	681.067	8286.32	0	0	0	45887.6	462.007	17749	487.196	31412.8	11713.5	69194.6	142.672	10245.4
SAMN02334250	oral	Control	M	0	39.7121	0	0	0	0	0	2231.75	329.538	0	6.20505	0	122.835	0	0	653.307	0	0	10657.4	12.5246	2559.97	42222.4	0	0	2056.78	0	0	6027.19	0	148.792	6309.26	22534.4	397.332	4192.83	0	0	0	54682.1	303.522	23611.6	391.127	33866.9	10971.9	71359.8	49.1791	11051.9
SAMN02334254	oral	Control	F	0	68.1575	0	0	0	0	0	447.108	271.184	0	0	0	118.059	0	0	675.89	0	0	20375.1	7.52355	1553.01	38688.2	1.24274	0	274.24	0	21.8542	1719.29	1.24274	206.201	3145.09	15638	464.89	2246.14	0	0	0	36199.1	189.619	24453.3	399.327	33407	18766.8	69754.9	84.4345	10946.1
SAMN02334258	oral	Control	F	0	805.172	0	0	0	0	0	167.634	41.8955	0	0	13.5455	182.771	0	0	530.393	0	0	9688.59	28.6705	593.707	21433.3	0	0	421.757	0	55.5209	349.027	0	195.689	648.707	8659.28	403.077	1060.28	0	10.0792	0	24221.4	402.986	13465.6	236.515	20417.8	10336.1	42156.7	83.5773	6299.03
SAMN02334259	oral	Control	F	0	641.425	0	0	0	0	0	266.987	59.4592	0	20.0446	0	209.207	0	0	497.223	0	0	4081.23	30.3444	2013.59	23323.1	0	0	495.964	0	88.1435	1256	0	450.888	3269.51	15704.8	723.187	2568.09	10.8064	46.6426	0	23303.7	1107.95	9470.36	460.324	15746.8	6671.18	30209.9	162.876	4974.34
SAMN02334261	oral	Control	M	0	314.544	0	0	0	0	0	644.82	261.634	0	15.6379	14.9127	417.915	0	0	340.782	0	0	7601.33	47.3466	1059.62	16484.5	0	0	882.247	0	0	1221.93	0	662.329	3039.08	11628.5	401.6	1054.07	0	15.4338	0	23673.1	749.634	9791.58	432.263	15612.1	8392.02	29885	123.92	4958.27
SAMN02334263	oral	Control	M	0	83.0693	0	0	0	0	0	625.27	482.374	0	0	0	107.916	0	0	147.283	0	0	7496.04	36.6783	932.322	20262.8	0	0	269.77	0	53.2711	1912.03	0	174.025	4052.53	12851.7	927.624	1515.71	0	8.59624	0	29808.9	462.21	12705.1	767.811	16339	7353.6	36743.2	178.895	4601.82
SAMN02334266	oral	Control	M	0	392.555	0	0	0	0	0	42.0487	0	0	0	20.4724	318.734	0	0	341.06	0	0	13577.4	0	432.945	21122.7	0	0	637.468	0	41.9566	31.5377	0	318.734	73.4944	5787.97	251.74	464.357	0	0	0	24062.6	987.107	15067.4	125.87	20213.8	10209.1	47560.6	41.9566	5677.73
SAMN02334271	oral	Control	F	0	231.112	0	0	0	0	0	94.2559	12.0372	0	12.0372	0	476.574	0	0	804.275	0	0	10395	12.1482	1644.08	28847.5	0	3.9971	957.145	0	235.252	485.103	0	534.923	1186.14	12312.5	1509.61	8543.77	0	0	0	31314.7	861.65	17039.1	793.819	26075.1	11131.7	59011.2	275.212	7864.48
SAMN02334276	oral	Control	F	9.8269	157.338	0	0	0	0	0	566.223	167.857	0	6.31934	6.02629	43.784	0	0	722.219	0	0	8602.2	6.37764	2910.27	37307.1	0	0	306.404	0	18.5256	1340.42	0	94.6115	1902.88	22007.1	319.969	1932.11	0	2.98944	0	33097.6	309.112	16676.2	270.97	26138.4	9727.18	53109.2	40.5258	8618.93
SAMN02334277	oral	Control	M	1.82845	962.7	0	0	0	0	0	393.734	68.1544	0	2.77094	5.28489	11.4608	0	0	662.057	0	0	3675.29	0	5932.08	33992.1	0	0	263.199	0	0	626.66	0	33.4583	1053.96	16876.9	84.7457	9508.51	5.97543	17.9263	0	30233.6	352.408	14690.2	93.9257	35932.6	6830.55	53075.9	8.2785	8612.58
SAMN02334278	oral	Control	M	0	496.127	0	0	0	0	6.82136	591.237	207.645	0	10.0489	38.7645	53.0474	2.50918	0	846.88	0	0	5617.71	87.8943	2579.58	29912.1	0	3.48488	165.75	0	42.7638	1520.19	2.50918	179.743	4317.5	19036.1	768.838	4364.7	2.50918	30.0778	0	43661.7	2495.75	17752.2	653.967	29832.1	8072.94	58218.9	353.99	8187.77
SAMN02334279	oral	Control	M	0	208.129	0	0	0	0	0	142.705	0	0	0	0	50.071	0	0	361.653	0	0	9612.88	0	542.127	18614.8	0	25.1274	200.652	0	49.4333	198.561	0	198.713	746.607	3389.24	421.943	643.871	25.1274	25.1274	0	20974.5	619.77	13821.5	298.77	19349.1	8722.82	43328.8	199.903	6286.87
SAMN02334280	oral	Control	M	0	88.0906	0	0	0	0	0	285.449	23.682	0	0	0	203.719	0	0	475.116	0	0	13956.6	0	1522.87	31689.6	0	0	607.874	0	0	841.023	0	207.164	1518.77	9477.74	29.6293	749.159	12.9859	38.9576	0	30764.6	326.069	20387.6	55.601	28895	11806.8	58911.7	5.94723	9647.53
SAMN02334282	oral	Control	F	0	1064.49	0	0	0	0	0	162.958	32.6312	0	6.61531	32.6416	137.504	0	0	1417.05	0	0	10726.1	0	4440.24	39644.8	0	1.09892	367.741	0	0	393.485	0	252.708	1235.84	12723.4	77.7357	2203.23	0	1.56473	0	36439.5	98.176	23494.4	72.2193	34417.6	13320.8	73051	21.9618	13972
SAMN02334283	oral	Control	F	0	594.276	0	0	0	0	0	148.296	91.2935	0	0	11.0688	160.84	0	0	521.97	0	0	7260.81	11.7141	1223.59	20938.7	0	0	333.164	0	0	656.42	0	224.18	1595.72	7823.11	119.951	1430.81	0	0	0	22124.6	283.881	12003	119.951	20476.5	8643.41	36599.3	28.658	6548.8
SAMN02334286	oral	Control	F	0	628.16	0	0	0	0	0	854.758	603.631	0	0	27.8806	43.4916	0	0	470.674	2.49509	0	4570.09	7.37652	2002.26	29441.2	0	0	144.662	0	0	3478.9	0	225.631	6216.79	26165.3	654.16	1786.06	0	7.31905	0	38674.3	214.516	12312.5	661.511	21044.1	7156.18	40338.4	50.5297	5196.31
SAMN02334296	oral	Control	M	0	6.72144	0	0	0	0	0	172.65	21.9311	0	14.7032	70.1069	291.064	0	0	189.996	0	0	642.752	29.6778	722.787	7824.26	0	0	589.402	0	7.18393	411.282	0	429.465	1482.06	6837.76	153.072	1707.67	0	5.21665	0	13255.5	148.975	3948.4	116.817	7835.11	2739.37	16766.8	51.1114	1960.9
SAMN02334298	oral	Control	M	0.941485	315.68	0	0	0	0	0	522.944	211.835	0	7.4253	24.7834	63.2136	3.68683	0	1341.83	0	0	2091.11	11.2407	4526.43	42402.9	0	3.68683	327.032	0	0	3830.44	0	108.732	4481.15	43118.8	318.578	7825.3	8.00618	34.0884	0	55654.7	130.756	15431.8	297.953	32944.4	7537.33	55024.2	44.1604	8647.08
SAMN02334300	oral	Control	M	0	300.185	0	0	0	0	0	307.715	127.62	0	0	43.6889	37.7883	0	0	169.828	0	0	3590.82	15.412	580.2	10321.3	0	0	128.46	0	14.9228	1115.04	0	72.5114	1549.4	6886.39	239.78	787.506	0	1.80605	0	14642.3	261.448	5878.01	195.012	9767.12	4192.47	19277.9	37.5457	2680.98
SAMN02334305	oral	Control	M	0	366.472	0	0	0	0	0	252.995	56.5732	0	16.3604	31.2035	412.934	0	0	210.922	0	0	4008.06	0	968.868	12788.3	0	0	890.617	0	55.9554	651.2	0	436.734	1042.67	7710.51	486.226	1525.18	0	29.0231	0	15464.8	304.105	6083.19	301.999	11952	4913.45	18564.3	100.795	2603.72
SAMN02334308	oral	Control	F	0	94.1275	0	0	0	0	0	650.274	81.1492	0	10.2953	58.907	207.383	0	0	414.495	0	0	5434.14	83.122	2490.08	22867.9	0	3.41867	838.843	0	0	738.874	0	369.928	2892.38	14984.4	256.435	2476.4	0	61.4474	0	25347.9	706.743	10023.6	247.85	17897.4	8174.58	32739.8	135.854	4781.79
SAMN02334309	oral	Control	F	1.0422	1540.59	0	0	0	0	0	377.289	58.624	0	2.05491	11.7577	65.8129	0	0	746.378	0	0	4536.41	0	2582.92	27471.5	0	2.13787	370.078	0	22.2182	487.046	0	92.6464	933.348	17893.8	211.813	4450.03	8.86265	38.4468	0	25057	394.025	11429.8	167.242	21343.2	6367.53	37440.1	46.6225	6251.84
SAMN02334310	oral	Control	F	1.93048	10.5499	0	0	0	0	7.58428	2592.94	2464.32	0	3.72428	40.1671	3.72935	3.69838	0	2635.1	0	0	9904.74	0	6473.96	81145.4	0	4.31704	118.602	0	0	15316.4	0	24.0839	23551.1	74861.9	2545.4	5096.33	7.34991	26.2478	0	107087	47.9839	36712.3	2523.78	55799.3	17771.2	90957	57.4212	13334.9
SAMN02334313	oral	Control	F	0	3125.88	0	0	0	0	0	177.51	29.8694	0	15.0614	35.9075	142.889	0	0	214.783	0	0	4184.15	0	1681.43	20778.8	0	0	290.698	0	22.0768	455.31	0	198.347	817.348	10153.4	297.004	1103.12	0	1.78125	0	16247.2	316.796	8508.31	186.051	12522.5	4477.18	27862.7	81.9052	4261.64
SAMN02334315	oral	Control	F	7.12115	401.647	0	0	0	0	0	739.808	427.41	0	4.34652	8.28991	25.9136	0	0	445.523	0	0	10436.1	4.38662	2547.76	32334.2	0.724585	0	207.162	0	12.7421	3229.98	0.724585	103.905	4494.79	18890.5	557.776	1353.14	4.28896	21.8627	0	33153.2	264.368	15495.2	536.617	24804.2	11070.8	43708.8	62.1965	6979.23
SAMN02334321	oral	Control	M	0	321.798	0	0	0	0	0	123.28	12.3588	0	0	0	199.073	0	0	199.703	0	0	1816.8	12.6863	818.107	7634.88	0	0	410.582	0	0	117.139	0	267.669	733.439	3629.63	43.3951	674.845	0	0	0	7521.64	105.197	3983.9	43.3951	6380.73	2645.86	12257.1	31.0364	2085.5
SAMN02334323	oral	Control	F	0	303.703	0	0	0	0	0	249.593	49.8183	0	0	32.2142	72.5099	0	0	539.289	0	0	4945.24	0	1574.47	17137	0	0	256.296	0	5.5017	844.359	0	74.553	1152.41	8224.94	93.9493	840.271	0	5.6378	0	19049.9	148.716	8849.67	77.4442	16024.3	6264.02	29460.7	16.6224	4968.96
SAMN02334324	oral	Control	F	3.3537	504.523	0	0	0	0	0	648.137	582.236	0	0	12.835	153.279	0	0	383.298	0	0	5184.08	20.375	1127.09	16398.4	0	0	299.738	0	13.1522	1325.1	0	183.264	2298.85	9698.99	674.441	1470.81	0	21.0645	0	20810.1	192.355	9352.52	634.985	14102.2	6196.93	27389.9	26.4445	3701.21
SAMN02334325	oral	Control	F	0	1307.21	0	0	0	0	0	1935.97	1389.05	0	33.9278	28.3101	256.06	1.05896	0	234.459	0	0	5185.01	38.5209	3289.11	40500.3	0.706989	1.40827	606.548	0	0	4734.37	1.76595	401.157	7856.52	34992.2	1683.02	3061.49	5.24376	4.18481	0	51974.6	415.601	15058.8	1641.94	26821.7	9671.04	51531.5	177.12	6964.68
SAMN02334327	oral	Control	F	0	121.597	0	0	0	0	0	976.662	639.077	0	6.46673	15.4171	57.7563	0.807359	0	1218.95	0	0	11827.9	0	2710.48	39814.1	0	0	294.355	0	12.6384	4622.28	0.807359	95.6522	5688.03	22022.7	823.917	2014.03	0.807359	16.1422	0	43693.6	227.752	20663	789.501	31675.5	13787.2	58745.5	106.207	9862.83
SAMN02334328	oral	Control	F	0.82356	53.4463	0	0	0	0	0	314.635	97.4128	0	1.62381	3.09702	42.113	0	0	826.298	0	0	13267.5	0	3230.86	36249.9	0	1.07842	139.275	0	22.2148	798.236	0	59.8162	1334.87	15369.3	292.31	2297.17	3.50168	14.5253	0	29416.9	238.827	19374.4	231.584	28055.4	12087.9	57020.3	76.2553	10048.8
SAMN02334329	oral	Control	F	0	9010.42	0	0	0	0	6.67206	515.36	425.197	0	0	94.1552	25.9432	0	0	249.844	0	0	5241.22	0	1052.57	25002.1	0	0	77.8196	0	6.4032	1543.46	0	50.2894	2408.66	11164.5	506.082	1355.13	0	19.8112	0	19786	224.368	8507	499.602	12638.6	5337.75	26203.1	75.1473	2901.88
SAMN02334330	oral	Control	F	0	85.0224	0	0	0	0	0	1447.47	990.478	0	0	0	84.5537	0	0	617.65	0	0	11649.1	7.82098	2811.59	36518	1.29187	0	308.043	0	30.2909	4508.11	1.29187	76.0818	5343.77	23362.2	1202.84	2531.89	0	15.5201	0	39396.9	515.533	18725.5	1111.96	28143.9	13399.5	49730.3	60.9047	8218.94
SAMN02334331	oral	Control	M	0	523.123	0	0	0	0	0	62.4697	3.53191	0	3.53191	13.4725	69.9174	0	0	232.271	0	0	4746.99	0	1365.98	14466.8	0	0	167.791	0	6.9027	58.8347	0	89.5108	220.073	5815.81	76.5602	1120.99	0	0	0	10115.2	131.301	6541.78	52.3202	10918.6	4447.06	19983.9	27.9191	3130.06
SAMN02334333	oral	Control	M	0	39.3528	0	0	0	0	0	105.203	0	0	0	10.2616	299.174	0	0	119.667	0	0	4663.86	10.8599	213.815	9992.19	0	0	575.142	0	21.0303	156.977	0	307.145	610.863	3794.42	211.2	701.524	11.6024	34.8071	0	11261.7	326.342	6634.17	171.314	8678.47	4593.05	20278.7	106.048	3146.18
SAMN02334335	oral	Control	M	0	347.643	0	0	0	0	0	195.794	32.6874	0	3.01775	0	53.8351	0	0	210.948	0	0	8313.17	0	1571.53	18770.1	0	0	155.299	0	0	415.081	0	81.0005	650.23	6501.42	47.7762	477.649	0	6.04373	0	15562.3	88.5686	9902.08	44.7584	17076.2	7679.01	29545.1	6.03551	4459.11
SAMN02334340	oral	Control	M	0	1455.68	0	0	0	0	0	63.2986	23.7627	0	2.6804	5.1122	53.0609	0	0	104.519	0	0	1482.96	5.41026	549.614	10401.4	0	0	127.338	0	5.23852	89.569	0	58.1792	138.345	7559.18	73.8902	367.246	0	0	0	7214.69	262.225	2537.61	55.4942	5206.74	2189.95	8529.45	15.8937	1721.48
SAMN02334342	oral	Control	F	0	90.36	0	0	0	0	0	681.514	204.807	0	3.52971	33.6602	6.98738	0	0	498.493	0	0	8867.88	0	2134.93	27403.5	0	1.17209	339.935	0	10.3476	1544.34	0	199.059	3575.9	15651	333.962	3366.58	0	1.66977	0	39040.7	328.634	17301.8	303.525	28550.9	11055.6	58124	63.8967	8049.99
SAMN02334343	oral	Control	F	0	183.397	0	0	0	0	6.18929	1586.82	1464.69	0	30.3927	23.5792	18.0495	0	0	835.392	0	0	2014.78	42.9423	1282.06	19579.9	0	0	72.1842	0	11.8798	4319.17	0	73.3203	5376.24	22054.5	1733.33	1211.44	0	13.8163	0	27827.4	582.773	8222.51	1661.11	12867.5	3710.17	19916	130.44	3181.58
SAMN02334345	oral	Control	F	0	76.726	0	0	0	0	0	635.424	74.2565	0	0	32.0112	99.6759	0	0	208.639	0	0	4713.05	33.8775	1152.17	16042.9	0	0	332.202	0	8.20054	1398.76	0	210.979	2588.65	11044.8	272.496	1340.34	0	0	0	22318.5	1157.6	8453.74	214.841	13807.8	7017.52	26019.1	124.183	4062.16
SAMN02334346	oral	Control	M	2.09475	67.9711	0	0	0	0	0	292.712	56.9889	0	8.26043	15.7547	253.46	0	0	194.075	0	0	2145.56	8.33664	701.915	8812.51	0	0	645.861	0	40.3601	580.446	0	310.555	1202.49	6143.81	369.005	624.076	0	5.86154	0	11323.4	250.518	4329.69	239.664	7994.25	3715.45	14671.1	85.4342	2008.14
SAMN02334347	oral	Control	M	0.192706	112.292	0	0	0	0	0	466.55	47.4311	0	10.68	30.5543	40.786	0	0	347.77	0	0	5702.26	0	1500.38	17909.3	0	0	142.675	0	5.21822	693.675	0	479.076	3950.16	8156.24	142.688	3719.92	0	16.4201	0	23187.1	146.277	11556.1	121.228	18713.5	6826.27	39661.5	37.126	4968.1
SAMN02334349	oral	Control	M	0	44.5637	0	0	0	0	0	346.345	90.5184	0	0	0	107.689	0	0	294.777	0	0	3563.46	0	962.367	13836.4	0	0	337.659	0	0	1309.93	0	106.775	1565.51	9938.25	90.5184	1078.83	5.83943	17.5183	0	16443.6	217.229	6898.15	102.197	11428.5	4286.33	20378.9	0	3595.1
SAMN02334354	oral	Control	M	0	101.838	0	0	0	0	0	783.49	716.038	0	0	65.3667	67.9451	0	0	95.2852	0	0	1693.81	0	578.412	12164	0	0	144.163	0	25.1182	2203.64	0	121.708	3792.41	11734.6	900.595	1165.87	0	8.57986	0	20087.7	209.557	5418.33	825.241	7698.73	2912.68	13567.8	58.9662	2092.16
SAMN02334355	oral	Control	M	6.04081	677.302	0	0	0	0	0	320.36	234.983	0	5.82695	0	219.165	0	0	333.26	0	0	968.956	0	2280.79	14526.8	0	0	438.33	0	0	693.004	0	262.831	1430.81	13266.3	287.136	17939.3	0	0	0	20822.5	193.819	6583.94	287.35	12450.6	4478.57	32113.3	34.6729	3157.37
SAMN02334358	oral	Control	F	0	241.534	0	0	0	0	0	154.514	43.289	0	0	5.99831	49.8065	0	0	376.443	0	0	9587.51	6.34803	444.935	18315.3	0	0	118.283	0	0	618.64	0	75.5501	1281.64	5547.83	139.576	830.917	0	0	0	22042.2	467.669	13643.7	139.576	18318.4	8820.61	41971.4	96.2869	6552.23
SAMN02334359	oral	Control	F	0	36.3296	0	0	0	0	0	117.28	32.8902	0	19.8679	0	629.284	0	0	164.053	0	0	3689	26.7349	400.753	12098.3	0	0	1297.88	0	25.8863	644.882	0	781.666	2243.35	8455.12	346.412	1202.62	0	0	0	18901.8	1775.23	5596.63	248.886	9798.57	4891.78	20394.6	124.487	2539.98
SAMN02334360	oral	Control	F	10.7377	17.1165	0	0	0	0	0	144.413	29.3663	0	0	11.3936	573.546	0	0	166.134	0	0	1746.7	12.0578	311.534	13914.7	0	0	1147.09	0	40.8628	187.723	0	620.488	1301.72	11725.2	377.789	1081.51	0	0	0	32201.7	1297.41	5011.68	261.394	16437	5273.32	51413.7	144.109	2952.68
SAMN02334361	oral	Control	F	0	0	0	0	0	0	0	2034.49	2001.89	0	1.56988	0	0	0	0	967.132	0	0	23305.9	3.16872	968.593	40675.3	0	0	34.1717	0	0	4867.56	0	1.56988	6745.54	16565.3	2009.74	1521.99	0	0	0	52016.5	15.3582	32835.8	2008.17	34864.3	17021.8	86466	3.13976	11211.7
SAMN02334362	oral	Control	F	0	44.2612	0	0	0	0	0	592.364	507.693	0	0	10.2591	90.5098	0	0	145.274	0	0	1329.71	10.8572	661.003	10871.5	0	0	186.342	0	0	2214.23	0	163.893	4969.31	13013.9	544.879	869.344	0	29.2629	0	22552.5	331.525	6463.06	544.879	8912.24	2479.11	16441.5	37.1864	1391.95
SAMN02334366	oral	Control	F	0	271.313	0	0	0	0	0	537.089	383.889	0	0	0	123.672	0	0	938.757	0	0	16180.3	15.7625	2239.49	43975.8	0	0	285.978	0	0	2760.92	0	155.634	3790.16	18629.3	441.733	4180.83	0	11.6024	0	40739.8	99.3174	24543.6	449.586	36381.4	16439.4	71280.1	57.8434	10894.6
SAMN02334369	oral	Control	M	0	277.627	0	0	0	0	0	626.659	593.866	0	3.03656	5.79148	84.978	0	0	413.054	0	0	2768.86	6.12915	994.782	12855.6	0	0	162.294	0	5.93459	2822.13	0	88.9792	4870.16	12772.5	674.791	777.278	6.54822	21.0811	0	21329.7	225.772	7548.41	667.048	11114.5	4043.9	18579.8	42.1432	2339.65
SAMN02334370	oral	Control	M	0	253.277	0	0	0	0	0	143.233	14.3348	0	0	60.4603	115.451	0	0	138.98	0	0	3178.65	14.7147	583.365	9326.78	0	4.84405	264.598	0	14.2476	358.377	0	129.983	535.52	6127.4	174.439	734.589	0	0	0	12056.6	304.386	4689.03	136.54	7990.28	3826.83	14882.1	74.3341	2433.92
SAMN02334371	oral	Control	M	10.5174	41.2621	0	0	0	0	0	870.349	216.606	0	6.95353	17.6829	50.4722	0	0	205.302	0	0	2483.62	46.7846	1263.45	14834.6	0	0	256.889	0	9.0599	2138.12	0	87.9925	2629.66	11487.3	328.625	1300.36	0	1.09648	0	22120	607.706	7274.06	306.085	12047.2	4138.32	23046.9	45.8582	3534.72
SAMN02334378	oral	Control	M	0	139.957	0	0	0	0	0	219.244	95.7742	0	0	13.2709	62.5994	0	0	449.079	0	0	7566.5	0	1208.9	18470.5	0	2.31053	195.118	0	0	526.09	0	119.838	1083.44	6747.43	107.297	1340.71	7.50245	24.1531	0	20337.2	198.563	11460.4	123.457	17910.8	7427.35	36244.5	5.74648	5394.69
SAMN02334379	oral	Control	F	0	836.681	0	0	0	0	0	167.67	101.439	0	0	12.8336	44.4013	0	0	191.904	0	0	2306.76	4.52729	828.026	11845.6	0	0	124.31	0	4.38358	893.416	0	87.241	1365.1	7567.32	136.602	804.446	0	1.06106	0	12240	21.9429	5166.18	123.451	8198.24	3177.85	16751.9	13.2442	2567.19
SAMN02334380	oral	Control	F	0	671.385	0	0	0	0	8.02844	333.096	139.537	0	0	23.0667	117.065	0	0	238.003	0	0	6162.24	0	1029.99	16468.3	0	0	304.341	0	0	786.485	0	165.228	1322.33	9487.07	237.22	918.099	0	16.0569	0	18171.4	246.839	8399.8	199.093	14151.1	6244.05	26720.2	82.6835	3492.71
SAMN02334381	oral	Control	F	15.6175	35.589	0	0	0	0	0	719.069	648.893	0	2.85693	5.4489	56.5556	0.713366	0	948.075	0	0	8441.5	11.5332	1257.46	22329.6	0	2.97228	118.765	0	30.89	2017.5	0.713366	93.4019	3640.69	11114.9	873.19	2783.1	0.713366	7.0268	0	32885.2	519.862	16364.1	801.273	21323.2	8360	48517.4	73.9972	6887.4
SAMN02334382	oral	Control	F	94.2319	101.075	0	0	0.729546	0	0	1213.62	963.61	0	15.9138	13.0078	18.4037	0	0	1514.51	0	0	14964.8	0	3202.17	47180.3	4.53092	0	188.986	0	0	3966.53	0	135.794	5911.25	30447.5	1067.86	3194.13	9.38905	20.2695	0	57999.7	35.704	27242.9	1163.29	42199.7	14405.6	78107.3	47.5363	10843
SAMN02334383	oral	Control	F	0	173.56	0	0	0	0	0	178.701	14.3567	0	0	48.7385	180.668	0	0	185.59	0	0	3333.39	29.4744	351.205	10133.5	0	0	368.56	0	57.0775	286.478	0	814.839	4833.23	5613.03	382.06	2054.1	0	0	0	11545.9	264.285	5426.35	210.827	8822.49	5224.96	18716.9	82.3152	2322.99
SAMN02334385	oral	Control	F	0	292.977	0	0	0	0	0	78.3538	15.7474	0	0	91.645	840.235	0	0	389.257	0	0	4605.62	32.3294	809.552	15696.6	0	0	1680.47	0	31.3032	503.777	0	978.92	1874.58	10387.4	298.477	1072.12	0	3.7885	0	22752.7	1018.52	8081.95	204.665	13936.2	7098.08	29097.1	126.214	4433.2
SAMN02334386	oral	Control	F	0	23.0126	0	0	0	0	0	148.393	49.4932	0	0	0	88.3097	0	0	163.224	0	0	2192.88	0	331.246	5817.25	0	0	186.836	0	49.1921	241.06	0	103.356	620.558	12305.9	350.861	353.347	13.5696	40.7089	0	11947	135.433	3887.52	230.423	7111.69	3272.07	12248.2	55.4067	1805.45
SAMN02334388	oral	Control	F	0	91.5444	0	0	0	0	0	168.159	7.03159	0	0	6.82029	42.4738	0	0	343.219	0	0	10016.6	14.4359	1763.24	20959.3	0	0	106.176	0	6.98882	361.582	0	48.9786	735.92	6573.22	98.4078	438.302	0	0	0	16710.8	356.837	12099.4	77.4414	18601.7	8873.4	34219.9	56.4321	5330.1
SAMN02334389	oral	Control	M	0	212.257	0	0	0	0	0	122.769	26.3867	0	2.97638	11.3534	47.6625	0	0	255.341	0	0	4012.68	6.00768	591.868	12119.3	0	6.19308	106.047	0	17.827	406.74	0	63.1698	713.021	6470.98	140.781	1119.82	6.41844	25.4484	0	12158.3	225.72	5846	115.74	10841.8	4655.38	18068.9	47.2958	3025.31
SAMN02334390	oral	Control	M	0	108.425	0	0	0	0	0	397.519	116.669	0	4.39225	16.7543	139.118	0	0	369.666	0	0	4667.44	4.43278	1118.04	15153.7	0	4.38799	430.506	4.38799	4.29207	975.894	4.38799	417.886	3512.92	9371	209.915	2618.36	4.33408	4.33408	0	21062.4	150.394	9687.42	188.395	14329.1	6049.31	30668.8	49.9406	4066.39
SAMN02334391	oral	Control	M	0	254.9	0	0	0	0	0	202.092	6.52633	0	0	6.33022	26.2812	0	0	150.992	0	0	2665.02	6.69929	831.463	11505.7	0	0	98.537	0	0	414.265	0	62.5054	821.192	7877.2	26.1937	688.061	0	0	0	9585.19	383.149	4521.53	26.1937	7573.84	3100.07	13463.9	19.6674	2267.8
SAMN02334392	oral	Control	M	0	122.783	0	0	0	0	0	326.458	187.628	0	0	53.923	349.801	0	0	190.895	0	0	4385.99	7.13336	726.317	11451	0	0	755.549	0	0	875.439	0	362.658	1156.35	5724.48	198.099	656.764	0	3.34367	0	17143.4	179.785	7206.68	198.099	11283.1	4766.01	24100.3	10.4709	2986.68
SAMN02334393	oral	Control	M	0	187.008	0	0	0	0	0	681.689	264.953	0	12.24	31.1262	174.01	0	0	201.082	0	0	1330.53	16.4705	2433.82	17318	0	0	658.128	0	39.8692	1739.16	0	254.706	2537.83	15224.9	593.574	1531.72	4.39916	13.1975	0	21951.5	614.687	6274.01	475.181	13014.7	3879.96	21867.7	92.5551	3779.92
SAMN02334394	oral	Control	M	0	39.7852	0	0	0	0	0	362.062	136.128	0	0	23.2921	35.2401	0	0	564.678	0	0	6507.31	7.98487	1626.09	22231	0.659472	0.65715	193.133	0	0	1184.28	0.659472	55.5077	1449.08	9965.25	143.32	651.708	0	3.90429	0	22356	329.617	12030.4	155.69	20493.2	7684.62	35373.4	13.0298	6638.61
SAMN02334395	oral	Control	M	0	106.43	0	0	0	0	0	41.4101	0	0	0	10.0918	460.881	0	0	134.499	0	0	4127.24	10.6802	470.801	10630.1	0	0	921.762	0	20.6823	166.359	0	470.506	666.185	5651	244.285	799.207	0	0	0	10611.3	124.236	5918.65	182.238	7644.76	4653.19	17456.2	140.874	2275.78
SAMN02334397	oral	Control	M	0	194.943	0	0	0	0	0	192.934	99.2959	0	8.64408	16.4864	107.619	0	0	106.282	0	0	2544.96	5.81589	466.999	9070.29	0	0	262.354	0	0	898.37	0	116.093	1514.8	6241.86	193.738	521.795	0	12.2676	0	11994.5	445.379	4473.58	185.094	6538.14	2648.77	13676.3	68.51	1869.79
SAMN02334398	oral	Control	M	0	9.46342	0	0	0	0	0	233.473	81.4119	0	0	29.612	112.696	0	0	617.921	0	0	5439.23	0	445.397	13037	0	0	245.874	0	60.6875	925.8	0	150.352	1520.01	5210.57	501.76	2002.39	0	0	0	18275.3	111.387	9677.71	319.698	13987.3	5309.45	30991.5	116.911	4150.91
SAMN02334402	oral	Control	F	0	722.856	0	0	0	0	0	163.932	42.6027	0	2.8855	38.5237	102.818	0	0	169.234	0	0	2709.73	8.81325	1002.1	13905.6	0	0	205.636	0	0	186.719	0	163.44	727.063	8772.15	71.4182	4143.42	0	0	0	15219.4	175.02	6574.53	65.5437	10629.4	3857.63	25130.1	17.17	2825.24
SAMN02334405	oral	Control	F	0	128.316	0	0	0	0	0	678.187	356.834	0	0	11.1532	336.743	0	0	693.318	0	0	9761.13	47.2137	3721.6	45344.5	0	0	763.983	0	91.43	1506.04	0	467.735	2702.21	31892.2	905.414	2870.93	12.6105	61.5781	11.8733	34946.4	640.741	17879.2	668.218	29531.2	12185.6	52318	127.05	9276.2
SAMN02334406	oral	Control	F	0	218.913	0	0	0	0	0	591.337	383.767	0	13.4519	94.0729	109.532	0	0	541.62	0	0	5662.85	9.0507	1845.06	24831.2	0	0	310.638	0	4.3817	2192.08	0	333.671	4596.75	17666.6	539.315	3400.91	0	14.8484	0	37252.9	513.245	14150.8	514.352	23400.8	8650.24	51253.4	93.2835	7581.81
SAMN02334408	oral	Control	F	45.8026	1324.01	0	0	0.834001	0	0	993.588	368.379	0	25.9889	74.3511	56.6523	0	0	542.239	0	0	1253.77	10.4915	1259.39	21166.1	0	0	246.892	0	0	3942.76	0	213.618	5730.31	24423.8	898.636	1306.3	0	6.4343	0	34007.6	1072.5	5769.24	945.355	12280.8	3388.93	17213.3	431.817	2403.35
SAMN02334409	oral	Control	F	0	17.8551	0	0	0	0	0	2065.45	1871.62	2.52754	9.7483	9.29624	694.716	0	0	325.228	0	0	3805.16	167.25	1737.18	37094.1	0	0	1471.42	0	33.3408	7815.36	0	735.585	13754.6	40990.9	2202.12	1418.01	0	3.68043	0	65299.5	2059.95	16539.9	2094.91	23501.9	7224.35	36969	137.078	4006.44
SAMN02334410	oral	Control	F	16.9768	291.127	0	0	0	0	0	419.402	136.08	0	7.27812	26.7134	126.067	3.61375	0	954.021	0	0	8534.77	3.67263	2761.5	38015.5	0	4.82215	467.083	0	3.55605	3253.42	0	191.277	3959.77	26727.3	226.943	1594.57	0	6.01288	0	33491.4	236.534	14587.1	235.147	26601.2	9314.53	42967.8	37.3055	6876.94
SAMN02334413	oral	Control	M	0	37.0498	0	0	0	0	0	199.078	95.6195	0	0	0	104.38	0	0	276.443	0	0	1712.02	8.17946	830.456	10254.2	0	2.69999	230.003	1.34999	39.5991	1331.1	1.34999	103.635	1696.89	8079.96	345.221	648.794	0	8.11574	0	14512	229.937	4423.54	226.423	7278.93	2607	12970.5	51.6055	2152.89
SAMN02334415	oral	Control	M	0	203.471	0	0	0	0	0	47.2976	2.18184	0	2.18184	0	38.8723	0	0	306.393	0	0	4390.08	4.40393	837.391	15936.3	0	0	107.967	0	4.26414	32.1095	0	45.0229	120.901	7400.61	60.2239	485.723	0	0	0	11905.7	76.8421	7342.47	45.2496	11531.5	4321.14	21484.8	30.1758	4191.25
SAMN02334416	oral	Control	M	0	80.0114	0	0	0	0	0	851.573	551.506	0	3.97786	23.4212	134.265	0	0	217.8	0	0	1455.47	32.1165	1454.31	17164.6	0	0.660792	311.682	0	0	3167.89	0	283.905	5363.76	18479.2	631.664	1682.41	4.28905	16.8504	0	31324.7	1436.65	8003.24	636.925	13466	4045.92	24819.7	66.2416	3793.44
SAMN02334418	oral	Control	F	0	223.33	0	0	0	0	0	1324.51	1105.94	0	5.68065	2.70861	115.648	0	0	500.929	0	0	7027.5	5.73307	3136.44	40066.6	0	0.943168	374.786	0	5.55108	4061.09	0	115.234	5214.23	31252.4	1182.17	3395.28	3.06253	21.908	0	39537.7	164.415	16000.3	1166.43	22203	8497.27	45675.1	29.0761	7580.49
SAMN02334419	oral	Control	F	0	52.5913	0	0	0	0	0	286.022	54.3186	0	7.19026	4.57121	47.9585	0	0	593.173	0	0	10080.3	14.5132	2737.57	29436	0	0	232.425	0	37.4733	567.848	0	66.9457	1022.84	9313.27	345.882	3277.06	5.1685	20.0407	0	25585.1	225.097	16043.6	236.608	26150.2	9064.43	47383	82.6256	7772.66
SAMN02334420	oral	Control	F	0	225.506	1.29407	0	0	0	0	768.188	631.222	0	18.8122	43.8529	132.459	0	0	582.321	0	0	8114.09	4.21906	956.419	27039.7	0	0	277.227	0	44.9365	2501.64	0	559.623	8385.6	21041.3	1027.93	2612.2	0	8.3591	0	51944.9	131.483	19124.3	874.31	28840.7	8792.03	64058.2	115.59	6524.45
SAMN02334421	oral	Control	F	7.59887	849.027	0	0	0	0	0	88.6315	36.3937	0	19.75	10.7624	117.291	0	0	656.304	0	0	18640.4	0	627.201	34100.9	0	0	251.331	0	16.5425	173.823	0	216.949	1003.73	9408.67	292.914	2650.8	0	2.66942	0	32645.1	165.613	23443.7	226.462	32171.5	16093.2	71083	114.558	11415.2
SAMN02334422	oral	Control	F	3.50005	250.44	0	0	0	0	0	390.521	73.1389	0	6.75229	0	53.4671	0	0	407.637	0	0	6544.25	27.2584	867.118	17761.5	0	0	140.338	0	59.3845	1386.91	0	91.3552	2144.52	9275.61	529.894	858.582	0	0	0	18957.9	687.004	9551.74	348.488	14684.2	6520.03	27439	139.575	4159.83
SAMN02334424	oral	Control	F	0.983398	17.7276	0	0	0	0	0	513.05	346.953	0	0	3.6981	19.1918	0	0	559.168	0	0	6617.08	3.91371	1012.37	20223.6	0	0	107.447	0	0	2654.54	0	33.2998	3490.03	9153.58	369.932	2320.7	0	0.77418	0	26501.5	289.76	12198.7	369.932	18251.9	6760.47	34758.8	22.9793	5258.07
SAMN02334425	oral	Control	M	0	24.7224	0	0	0	0	0	212.164	53.1703	0	0	32.2329	35.7275	0	0	96.6567	0	0	3193.79	0	423.72	8247.63	0	0	93.6648	0	6.60587	411.544	0	91.8646	1039.92	4440.7	136.201	1176.94	0	4.79689	0	12088.4	205.016	5898.27	116.384	8635.98	3483.21	19559.1	50.0018	2815.74
SAMN02334428	oral	Control	M	0	814.816	0	0	0	0	0	61.7427	7.7754	0	2.62121	0	20.7557	0	0	126.351	0	0	4281.18	0	986.92	13223	0	1.74081	58.8129	0	0	84.8841	0	38.7786	197.657	5923.08	32.1517	585.445	0	0	0	7887.64	16.2565	5514.28	30.4009	10763.7	5391.69	16183	12.1607	2884.66
SAMN02334429	oral	Control	M	1.31996	195.117	0	0	0	0	0	117.676	15.3526	0	0	0	30.9121	0	0	324.508	0	0	4661.7	15.7595	1879.29	25573.2	0	0	108.174	0	5.0864	1039.11	0	33.2792	1380.46	17797.5	76.7148	4326.25	0	2.46235	0	16597	376.824	8105.93	61.4556	13864.6	5287.82	25460.9	35.9302	4385.47
SAMN02334432	oral	Control	F	0	163.007	0	0	0	0	0	427.715	19.4766	0	0	18.8913	107.843	0	0	310.101	0	0	7420.17	0	2097.38	23125.1	0	0	254.887	0	0	866.613	0	207.683	1755.37	10868.6	112.234	1219.7	0	4.68568	0	25065.3	813.971	11941.1	73.221	21176.7	9989.96	37620.9	53.7444	6711.35
SAMN02334433	oral	Control	F	0	2237.96	0	0	0	0	0	72.7164	28.4038	0	3.20391	24.4426	228.327	0	0	122.16	2.18742	0	7662.13	0	452.757	22455.7	0	12.7314	507.58	0	12.5233	103.927	0	309.758	691.494	12909.1	183.071	2532.18	12.7314	59.7165	0	24295.5	621.193	11037	155.029	17452.1	7784.17	37352.8	95.1705	4513.73
SAMN02334434	oral	Control	F	0	659.166	0	0	0	0	0	528.97	268.595	0	8.92286	20.4218	18.3362	0	0	1152.82	0	0	6831.82	0	3269.54	46317.6	0.594993	0	212.482	0	0	3066.2	0.594993	77.6655	4965.66	32124.3	316.734	4265.78	7.69672	26.6642	0	43064.2	66.3426	18574.9	323.205	31981.8	10182.8	55152.1	21.3706	8499.03
SAMN02334435	oral	Control	F	0	669.21	0	0	0	0	0	158.304	42.1365	0	4.75293	27.1951	178.769	0	0	302.038	0	0	1664.63	47.9679	893.248	11010.7	0	0	357.537	0	37.1562	569.845	0	222.427	1218.28	6769.02	345.167	2050.25	0	4.49686	0	15001.4	362.686	5721.52	228.945	9658.35	3962.69	21329	102.991	2819.27
SAMN02334436	oral	Control	F	0	692.322	0	0	0	0	0	438.851	244.026	0	0	8.0235	37.4752	0	0	440.151	0	0	2970.94	4.24565	2974.78	28502.2	0	0	187.333	0	8.22177	1124.53	0	115.911	2075.8	20078.5	351.523	3175.51	0	0	0	20496	226.357	9220.68	326.858	16130	4988.2	30932.4	66.3877	5956.64
SAMN02334437	oral	Control	F	0	334.417	0	0	0	0	0	1430.26	1087.88	0	9.03137	17.2251	54.0346	0.563775	0	510.96	0	0	9835.25	0	3554.5	33172.6	0	0	303.854	0	4.41269	4056.8	0.563775	303.332	8104.27	26642.7	1237.58	3660.24	5.43272	15.6749	0	43433	322.494	16789	1225.05	25749	11607.8	43034.6	98.8547	6923.7
tigress_11_392_0	gut	Control	F	2.8951	3.90617	0	8.65531	0	18458.3	0	219.795	0	0	0	11344.1	5355.79	14531	53.3113	918.744	2341.8	436.563	131.883	60866.5	222.394	152972	36982.6	78038.7	206325	8.76632	214.442	0	14637	238686	312020	174663	256139	37.8362	72980.7	37641.7	8.65531	394032	35829.1	134913	355982	291582	146254	269548	55738	4055.04
tigress_11_7_0	gut	Control	F	0	0.79907	0	13.6055	0	8822.13	0	1102.67	0	0	0	3807.56	6787.73	9080.64	34.6644	259.054	10279.4	1308.16	77.5429	70325.1	1109.45	94841.2	17791.7	36793.6	98837.5	0	218.757	0	9114.09	111308	160522	100019	206977	51.3174	44489.2	31696	13.6055	371238	12103.4	63391.9	275707	271896	134588	297595	23985.8	2760.68
tigress_29_7_0	oral	Control	F	0	256.627	0	0	0	21.6588	10.9924	6624.22	6153.51	0	2.69892	31.1606	43.1792	59.9781	0	1095.12	38.7221	5.59482	11601.2	27.4104	3511.02	66415.3	48.7166	83.0328	519.232	3.59646	0	28319.4	569.707	2368.98	32572.7	88401.4	6919.14	3168.69	167.483	585.04	0	136847	578.533	28559.5	10113.3	40329.3	16133	63410.5	340.843	11682.9
tigress_OR_392	oral	Control	F	0	1580.41	0	0	1.81275	0	0	5801.73	2341.73	0	48.0153	26.9345	108.919	0	0	2816.06	3.85667	0	71602.6	11.4019	22023.5	207683	0.941689	9.3852	2933.48	0.940927	5.52001	35511.5	1.88262	145.626	39461.1	151138	3040.89	18922.5	23.9822	111.768	0	293977	1234.98	104397	3059.61	191591	81870.1	321931	540.438	56473.1
[truncated: 174 more columns]
